# Supplementary material for: miRNA expression changes during the course of neoadjuvant bevacizumab and chemotherapy treatment in breast cancer
Source: Mol Oncol. 2019 Aug 28;13(10):2278–96. doi: 10.1002/1878-0261.12561 (PMC6763780; doi:10.1002/1878-0261.12561)
Supplement: Supplementary file 2 — Table S1. miRNAs present within each of the clusters illustrated in Fig. 1. Table S2. Significantly differentially expressed miRNAs between OR and non‐responders at week 0, regardless of treatment arm. Table S3. (A) Significantly differentially expressed miRNAs from week 0 to week 25 in the chemotherapy arm, regardless of treatment response. (B) Significantly differentially expressed miRNAs from week 0 to week 25 in the Bev arm, regardless of treatment response. (C) Significantly differentially expressed miRNAs from week 0 to week 25 in both treatment arms, regardless of treatment response. Table S4. Bivariate regression model wherein protein expression was modeled as a function of powers of mRNA in‐cis and miRNA expression. The model was applied to mRNA and protein expression for 210 selected cancer‐associated genes and the 627 miRNAs studied here. The effect of one miRNA at a time was considered, for all three time points. The beta value indicates the association between a miRNA and a protein. Table S5. (A) Significantly differentially expressed miRNAs between week 0 and week 25 in responding patients in the chemotherapy arm. (B) Significantly differentially expressed miRNAs between week 0 and week 25 in responding patients in the Bev arm. (C) Significantly differentially expressed miRNAs from week 0 to week 25 in both treatment arms, regardless of treatment response. Table S6. Correlations between proliferation score and significantly differentially expressed miRNAs between week 0 and week 25 in Bev‐responding patients. Table S7. Correlations between mRNAs and significantly differentially expressed miRNAs between week 0 and week 25 in Bev treated responders. Table S8. Ingenuity pathways derived from genes with significant correlation to the five Bev‐associated miRNAs. Table S9. (A) Significantly differentially expressed mRNAs between week 0 and week 25 within responding patients in the Bev arm. (B) Significantly differentially expressed mRNAs between week 0 and w [file MOL2-13-2278-s002.xlsx]

## Sheet: Suppl. table 1
Supplementary table 1: miRNAs present within each cluster of Figure 1
miRNAs	Week 0	Week 12	Week 25		Cluster colors:
hsa-let-7a-5p	1	1	1		Week 0
hsa-let-7b-5p	1	1	1		1=red
hsa-let-7c-5p	1	1	1		2=green
hsa-let-7d-5p	1	1	1		3=darkblue
hsa-let-7e-5p	1	1	1		4=turquoise
hsa-let-7f-5p	1	1	1		5=pink
hsa-let-7g-5p	1	1	1
hsa-let-7i-5p	1	1	1		Week 12
hsa-miR-100-5p	1	1	1		1=red
hsa-miR-101-3p	1	1	1		2=green
hsa-miR-103a-3p	1	1	1		3=darkblue
hsa-miR-106b-5p	1	1	1		4=turquoise
hsa-miR-107	1	1	1		5=rosa
hsa-miR-10a-5p	1	1	1		6=gul
hsa-miR-10b-5p	1	1	1		7=gray
hsa-miR-1180-3p	4	3	4
hsa-miR-1181	4	3	4		Week 25
hsa-miR-1182	4	3	4		1=red
hsa-miR-1183	4	3	4		2=green
hsa-miR-1185-1-3p	4	3	4		3=darkblue
hsa-miR-1185-2-3p	4	3	4		4=turquoise
hsa-miR-1202	4	3	4
hsa-miR-1207-5p	4	3	4
hsa-miR-1224-5p	4	3	4
hsa-miR-1225-5p	4	3	4
hsa-miR-1226-5p	4	3	4
hsa-miR-1227-5p	4	3	4
hsa-miR-1228-3p	4	3	4
hsa-miR-1229-5p	4	3	4
hsa-miR-1233-5p	4	5	3
hsa-miR-1234-3p	1	6	3
hsa-miR-1236-5p	4	3	4
hsa-miR-1238-3p	5	6	3
hsa-miR-1246	1	1	4
hsa-miR-1249-3p	4	3	4
hsa-miR-1249-5p	4	3	4
hsa-miR-125a-3p	4	3	4
hsa-miR-125a-5p	1	1	1
hsa-miR-125b-2-3p	4	1	1
hsa-miR-125b-5p	1	1	1
hsa-miR-126-3p	1	1	1
hsa-miR-1260a	1	1	1
hsa-miR-1260b	1	1	1
hsa-miR-1268a	4	3	4
hsa-miR-1268b	4	3	4
hsa-miR-127-3p	1	1	1
hsa-miR-1273e	4	3	4
hsa-miR-1273f	4	3	4
hsa-miR-1273g-3p	1	1	4
hsa-miR-1275	4	3	4
hsa-miR-128-3p	1	1	1
hsa-miR-1281	5	6	3
hsa-miR-1285-3p	4	1	4
hsa-miR-1288-3p	4	5	4
hsa-miR-1290	1	1	4
hsa-miR-1304-3p	5	6	3
hsa-miR-1305	4	3	4
hsa-miR-1306-3p	4	4	4
hsa-miR-1307-3p	4	5	4
hsa-miR-1307-5p	4	5	4
hsa-miR-130a-3p	1	1	1
hsa-miR-130b-3p	1	1	1
hsa-miR-132-3p	1	1	1
hsa-miR-134-5p	4	3	4
hsa-miR-1343-5p	4	3	4
hsa-miR-135a-3p	4	3	4
hsa-miR-136-5p	1	1	1
hsa-miR-139-3p	4	2	4
hsa-miR-140-3p	1	1	1
hsa-miR-140-5p	1	1	1
hsa-miR-141-3p	1	7	1
hsa-miR-142-3p	1	1	1
hsa-miR-142-5p	1	1	1
hsa-miR-143-3p	1	1	1
hsa-miR-143-5p	1	1	1
hsa-miR-144-3p	1	1	2
hsa-miR-145-5p	1	1	1
hsa-miR-146a-5p	1	1	1
hsa-miR-146b-5p	1	1	1
hsa-miR-1471	4	3	4
hsa-miR-148a-3p	1	1	1
hsa-miR-148b-3p	1	1	1
hsa-miR-149-3p	4	3	4
hsa-miR-150-3p	4	3	4
hsa-miR-150-5p	1	1	1
hsa-miR-151a-3p	1	1	1
hsa-miR-151a-5p	1	1	1
hsa-miR-151b	1	1	1
hsa-miR-152-3p	1	1	1
hsa-miR-155-5p	1	7	4
hsa-miR-1587	4	3	4
hsa-miR-15a-5p	1	1	1
hsa-miR-15b-5p	1	1	1
hsa-miR-16-5p	1	1	1
hsa-miR-17-3p	1	1	1
hsa-miR-17-5p	1	1	1
hsa-miR-181a-5p	1	1	1
hsa-miR-181b-5p	1	1	1
hsa-miR-181c-3p	2	1	1
hsa-miR-181c-5p	1	1	1
hsa-miR-181d-5p	1	1	1
hsa-miR-183-3p	5	7	3
hsa-miR-183-5p	1	1	1
hsa-miR-185-5p	1	1	1
hsa-miR-186-5p	1	1	1
hsa-miR-187-5p	4	3	4
hsa-miR-188-5p	4	3	4
hsa-miR-191-3p	5	6	3
hsa-miR-1914-3p	4	3	4
hsa-miR-1915-3p	4	3	4
hsa-miR-193a-3p	1	1	1
hsa-miR-193a-5p	2	7	2
hsa-miR-193b-3p	1	1	1
hsa-miR-193b-5p	4	4	4
hsa-miR-195-3p	4	2	4
hsa-miR-195-5p	1	1	1
hsa-miR-196a-5p	1	1	1
hsa-miR-197-3p	1	1	1
hsa-miR-197-5p	4	3	4
hsa-miR-1972	4	1	4
hsa-miR-1973	1	1	4
hsa-miR-198	4	3	4
hsa-miR-199a-3p	1	1	1
hsa-miR-199a-5p	1	1	1
hsa-miR-199b-5p	1	1	1
hsa-miR-19a-3p	1	1	1
hsa-miR-19b-3p	1	1	1
hsa-miR-200a-3p	1	1	1
hsa-miR-200a-5p	1	1	1
hsa-miR-200b-3p	1	1	1
hsa-miR-200b-5p	1	1	1
hsa-miR-200c-3p	1	1	1
hsa-miR-202-3p	4	1	4
hsa-miR-205-5p	1	1	1
hsa-miR-208a-5p	4	4	4
hsa-miR-20a-5p	1	1	1
hsa-miR-20b-5p	1	1	1
hsa-miR-21-3p	4	7	1
hsa-miR-21-5p	1	1	1
hsa-miR-210-3p	1	1	1
hsa-miR-211-3p	4	3	4
hsa-miR-212-3p	4	1	1
hsa-miR-214-3p	1	1	1
hsa-miR-22-3p	1	1	1
hsa-miR-221-3p	1	1	1
hsa-miR-222-3p	1	1	1
hsa-miR-223-3p	1	1	1
hsa-miR-2276-3p	4	3	4
hsa-miR-2392	4	3	4
hsa-miR-23a-3p	1	1	1
hsa-miR-23a-5p	4	3	4
hsa-miR-23b-3p	1	1	1
hsa-miR-24-3p	1	1	1
hsa-miR-25-3p	1	1	1
hsa-miR-26a-5p	1	1	1
hsa-miR-26b-5p	1	1	1
hsa-miR-27a-3p	1	1	1
hsa-miR-27b-3p	1	1	1
hsa-miR-28-5p	1	1	1
hsa-miR-2861	4	3	4
hsa-miR-296-5p	4	3	4
hsa-miR-29a-3p	1	1	1
hsa-miR-29b-3p	1	1	1
hsa-miR-29c-3p	1	1	1
hsa-miR-29c-5p	1	1	1
hsa-miR-301a-3p	1	1	1
hsa-miR-30a-3p	1	1	1
hsa-miR-30a-5p	1	1	1
hsa-miR-30b-3p	4	7	4
hsa-miR-30b-5p	1	1	1
hsa-miR-30c-1-3p	4	3	4
hsa-miR-30c-2-3p	4	7	1
hsa-miR-30c-5p	1	1	1
hsa-miR-30d-5p	2	1	1
hsa-miR-30e-3p	1	1	1
hsa-miR-30e-5p	1	1	1
hsa-miR-3125	4	3	4
hsa-miR-3127-5p	4	3	4
hsa-miR-3131	4	3	4
hsa-miR-3132	4	3	4
hsa-miR-3135b	4	3	4
hsa-miR-3137	4	3	4
hsa-miR-3138	4	3	4
hsa-miR-3141	4	3	4
hsa-miR-3147	4	3	4
hsa-miR-3151-3p	1	1	1
hsa-miR-3154	4	3	4
hsa-miR-3156-5p	4	3	4
hsa-miR-3162-3p	5	6	3
hsa-miR-3162-5p	4	3	4
hsa-miR-3174	4	1	4
hsa-miR-3188	4	3	4
hsa-miR-3194-5p	4	3	4
hsa-miR-3195	4	3	4
hsa-miR-3196	4	3	4
hsa-miR-3198	4	3	4
hsa-miR-3202	4	3	4
hsa-miR-320a	2	7	1
hsa-miR-320b	2	7	1
hsa-miR-320c	2	7	1
hsa-miR-320d	2	7	1
hsa-miR-320e	2	7	1
hsa-miR-324-3p	1	1	1
hsa-miR-324-5p	1	1	1
hsa-miR-328-5p	4	3	4
hsa-miR-331-3p	1	1	1
hsa-miR-338-5p	4	4	4
hsa-miR-339-3p	1	1	1
hsa-miR-33b-3p	4	5	4
hsa-miR-342-3p	1	1	1
hsa-miR-342-5p	1	1	1
hsa-miR-345-3p	4	3	4
hsa-miR-345-5p	4	4	4
hsa-miR-34a-5p	1	1	1
hsa-miR-34b-5p	1	1	1
hsa-miR-361-3p	1	1	1
hsa-miR-361-5p	1	1	1
hsa-miR-3610	4	3	4
hsa-miR-362-5p	1	1	1
hsa-miR-3620-5p	4	4	4
hsa-miR-3646	4	5	4
hsa-miR-3648	4	3	4
hsa-miR-3651	1	1	1
hsa-miR-3652	4	3	4
hsa-miR-3653-3p	4	1	1
hsa-miR-3656	4	3	4
hsa-miR-3659	4	4	4
hsa-miR-365a-3p	1	1	1
hsa-miR-365a-5p	4	3	4
hsa-miR-3663-3p	4	3	4
hsa-miR-3663-5p	4	3	4
hsa-miR-3665	4	3	4
hsa-miR-3667-5p	4	3	4
hsa-miR-3679-5p	4	3	4
hsa-miR-3682-3p	4	3	4
hsa-miR-370-3p	4	3	4
hsa-miR-371a-5p	4	3	4
hsa-miR-371b-5p	4	3	4
hsa-miR-374a-5p	1	1	1
hsa-miR-374b-5p	1	1	1
hsa-miR-375	1	7	1
hsa-miR-376a-3p	1	1	1
hsa-miR-376c-3p	1	1	1
hsa-miR-377-3p	1	1	1
hsa-miR-378a-3p	1	2	2
hsa-miR-378b	4	3	4
hsa-miR-378d	1	2	2
hsa-miR-378f	4	3	4
hsa-miR-378i	1	2	2
hsa-miR-381-3p	1	1	1
hsa-miR-382-5p	1	1	1
hsa-miR-3907	4	1	3
hsa-miR-3911	4	3	4
hsa-miR-3917	4	3	4
hsa-miR-3926	1	1	4
hsa-miR-3934-5p	4	3	4
hsa-miR-3937	4	3	4
hsa-miR-3940-5p	4	3	4
hsa-miR-3945	4	3	4
hsa-miR-3960	4	3	4
hsa-miR-409-3p	1	1	1
hsa-miR-423-3p	1	1	1
hsa-miR-423-5p	2	7	1
hsa-miR-424-3p	4	3	4
hsa-miR-424-5p	1	1	1
hsa-miR-425-5p	1	1	1
hsa-miR-4253	4	3	4
hsa-miR-4257	4	3	4
hsa-miR-4261	1	1	4
hsa-miR-4270	4	3	4
hsa-miR-4271	4	3	4
hsa-miR-4281	4	3	4
hsa-miR-4284	1	1	1
hsa-miR-4286	1	1	1
hsa-miR-429	1	1	1
hsa-miR-4291	1	1	1
hsa-miR-4298	4	3	4
hsa-miR-4299	1	1	4
hsa-miR-4306	1	1	2
hsa-miR-4313	4	4	4
hsa-miR-4314	4	3	4
hsa-miR-4322	4	3	4
hsa-miR-4324	1	1	1
hsa-miR-4327	4	3	4
hsa-miR-4417	4	3	4
hsa-miR-4419a	4	3	4
hsa-miR-4419b	4	3	4
hsa-miR-4428	4	3	4
hsa-miR-4429	4	3	4
hsa-miR-4430	4	3	4
hsa-miR-4433a-3p	4	3	4
hsa-miR-4433a-5p	5	6	3
hsa-miR-4433b-3p	4	3	4
hsa-miR-4442	4	3	4
hsa-miR-4443	4	3	4
hsa-miR-4449	4	7	1
hsa-miR-4451	4	1	4
hsa-miR-4455	4	5	4
hsa-miR-4459	4	3	4
hsa-miR-4462	4	3	4
hsa-miR-4463	4	3	4
hsa-miR-4465	5	5	4
hsa-miR-4466	4	3	4
hsa-miR-4472	4	3	4
hsa-miR-4476	4	3	4
hsa-miR-4478	4	3	4
hsa-miR-4481	4	3	4
hsa-miR-4484	4	3	4
hsa-miR-4485-3p	4	1	4
hsa-miR-4485-5p	4	1	4
hsa-miR-4486	4	3	4
hsa-miR-4487	4	3	4
hsa-miR-4496	4	3	4
hsa-miR-4497	4	3	4
hsa-miR-4499	4	3	4
hsa-miR-4505	4	3	4
hsa-miR-4506	4	5	4
hsa-miR-4507	4	3	4
hsa-miR-4513	4	3	4
hsa-miR-4515	4	3	4
hsa-miR-4516	4	3	4
hsa-miR-451a	1	1	2
hsa-miR-4522	4	3	4
hsa-miR-4530	4	3	4
hsa-miR-4532	4	3	4
hsa-miR-4534	4	3	4
hsa-miR-4535	4	3	4
hsa-miR-4538	4	3	4
hsa-miR-4539	4	3	4
hsa-miR-4632-5p	4	3	4
hsa-miR-4633-5p	4	3	3
hsa-miR-4634	4	3	4
hsa-miR-4646-5p	4	3	4
hsa-miR-4649-3p	5	6	3
hsa-miR-4651	4	3	4
hsa-miR-4653-3p	4	4	4
hsa-miR-4655-3p	4	3	4
hsa-miR-4655-5p	4	3	4
hsa-miR-4656	4	3	4
hsa-miR-4657	4	1	1
hsa-miR-4665-3p	1	6	3
hsa-miR-4665-5p	4	3	4
hsa-miR-4667-5p	4	3	4
hsa-miR-4669	4	3	4
hsa-miR-4672	4	3	4
hsa-miR-4673	4	3	4
hsa-miR-4685-5p	4	3	4
hsa-miR-4687-3p	4	3	4
hsa-miR-4688	4	3	4
hsa-miR-4689	4	3	4
hsa-miR-4690-5p	4	3	4
hsa-miR-4695-5p	4	3	4
hsa-miR-4697-5p	4	3	4
hsa-miR-4698	4	3	4
hsa-miR-4701-3p	4	3	4
hsa-miR-4707-5p	4	3	4
hsa-miR-4710	4	3	4
hsa-miR-4713-3p	4	4	4
hsa-miR-4716-3p	4	3	4
hsa-miR-4721	4	3	4
hsa-miR-4725-5p	5	6	3
hsa-miR-4726-5p	4	3	4
hsa-miR-4728-5p	4	3	4
hsa-miR-4732-5p	4	3	4
hsa-miR-4734	4	3	4
hsa-miR-4738-3p	4	3	4
hsa-miR-4739	4	3	4
hsa-miR-4741	4	3	4
hsa-miR-4743-5p	4	3	4
hsa-miR-4745-5p	4	3	4
hsa-miR-4746-3p	4	3	4
hsa-miR-4749-3p	5	4	3
hsa-miR-4749-5p	4	1	4
hsa-miR-4750-5p	4	3	4
hsa-miR-4758-5p	4	3	4
hsa-miR-4763-3p	4	3	4
hsa-miR-4767	4	3	4
hsa-miR-4769-5p	4	3	4
hsa-miR-4776-5p	4	3	4
hsa-miR-4778-5p	4	3	4
hsa-miR-4787-3p	4	3	4
hsa-miR-4787-5p	4	3	4
hsa-miR-4788	4	3	4
hsa-miR-4793-5p	4	3	4
hsa-miR-4800-5p	4	3	4
hsa-miR-483-5p	4	3	4
hsa-miR-484	1	1	1
hsa-miR-486-5p	3	1	2
hsa-miR-487b-3p	1	1	1
hsa-miR-494-3p	4	3	4
hsa-miR-497-5p	1	1	1
hsa-miR-5001-5p	4	3	4
hsa-miR-5006-5p	4	3	4
hsa-miR-5008-5p	4	3	4
hsa-miR-500a-3p	1	1	1
hsa-miR-500a-5p	4	3	4
hsa-miR-501-3p	1	1	4
hsa-miR-5010-5p	4	3	4
hsa-miR-502-3p	1	1	1
hsa-miR-5088-5p	4	3	4
hsa-miR-5096	1	1	4
hsa-miR-5100	1	1	1
hsa-miR-513a-5p	4	5	4
hsa-miR-513b-5p	4	3	4
hsa-miR-513c-5p	4	3	4
hsa-miR-514b-5p	4	3	4
hsa-miR-5189-5p	4	3	4
hsa-miR-5190	4	3	4
hsa-miR-5194	4	4	4
hsa-miR-5195-3p	4	3	4
hsa-miR-5196-5p	4	3	4
hsa-miR-532-3p	1	1	1
hsa-miR-532-5p	1	1	1
hsa-miR-548q	4	3	4
hsa-miR-550a-3-5p	4	3	4
hsa-miR-557	4	3	4
hsa-miR-5581-5p	4	3	4
hsa-miR-5585-3p	4	3	4
hsa-miR-564	1	1	4
hsa-miR-5684	4	1	4
hsa-miR-5699-5p	4	3	4
hsa-miR-5703	4	3	4
hsa-miR-572	4	3	4
hsa-miR-5739	4	5	3
hsa-miR-574-3p	1	1	1
hsa-miR-574-5p	4	5	4
hsa-miR-575	4	3	4
hsa-miR-5787	4	3	4
hsa-miR-584-5p	4	3	4
hsa-miR-590-5p	1	1	1
hsa-miR-601	4	3	4
hsa-miR-602	4	3	4
hsa-miR-605-5p	4	5	4
hsa-miR-6068	4	3	4
hsa-miR-6069	4	6	3
hsa-miR-6075	4	3	4
hsa-miR-6076	4	3	4
hsa-miR-6085	4	3	4
hsa-miR-6086	4	3	4
hsa-miR-6087	4	3	4
hsa-miR-6088	4	3	4
hsa-miR-6089	4	3	4
hsa-miR-6090	4	3	4
hsa-miR-610	4	3	4
hsa-miR-6124	4	3	4
hsa-miR-6125	4	3	4
hsa-miR-6126	4	3	4
hsa-miR-6127	4	3	4
hsa-miR-6129	4	3	4
hsa-miR-6131	4	4	4
hsa-miR-6132	4	3	4
hsa-miR-6165	4	3	4
hsa-miR-619-5p	4	1	4
hsa-miR-622	4	3	4
hsa-miR-623	4	3	4
hsa-miR-630	4	3	4
hsa-miR-638	4	3	4
hsa-miR-642a-3p	4	3	4
hsa-miR-642b-3p	4	3	4
hsa-miR-650	4	1	3
hsa-miR-6508-5p	5	6	3
hsa-miR-6509-5p	4	5	4
hsa-miR-6510-5p	4	3	4
hsa-miR-6512-5p	4	3	4
hsa-miR-6515-3p	5	6	3
hsa-miR-6516-5p	4	1	4
hsa-miR-652-3p	1	1	1
hsa-miR-652-5p	4	3	4
hsa-miR-660-5p	1	1	1
hsa-miR-663a	4	3	4
hsa-miR-664a-3p	1	1	1
hsa-miR-664a-5p	4	1	4
hsa-miR-664b-3p	1	1	1
hsa-miR-664b-5p	4	5	4
hsa-miR-665	4	3	4
hsa-miR-671-5p	4	3	4
hsa-miR-6717-5p	4	4	4
hsa-miR-6722-3p	4	3	4
hsa-miR-6723-5p	4	5	4
hsa-miR-6724-5p	4	3	4
hsa-miR-6727-5p	4	3	4
hsa-miR-6728-5p	4	3	4
hsa-miR-6732-5p	4	3	4
hsa-miR-6734-5p	4	3	4
hsa-miR-6738-5p	4	3	4
hsa-miR-6740-5p	4	3	4
hsa-miR-6741-5p	4	3	4
hsa-miR-6745	4	3	4
hsa-miR-6746-5p	4	3	4
hsa-miR-6747-5p	4	3	4
hsa-miR-6749-5p	4	3	4
hsa-miR-6752-5p	4	3	4
hsa-miR-6753-3p	4	1	4
hsa-miR-6753-5p	4	3	4
hsa-miR-6756-5p	4	3	4
hsa-miR-6757-5p	4	3	4
hsa-miR-6758-5p	4	3	4
hsa-miR-6763-5p	4	3	4
hsa-miR-6765-5p	4	3	4
hsa-miR-6767-5p	4	3	4
hsa-miR-6768-5p	4	3	4
hsa-miR-6769a-5p	4	3	4
hsa-miR-6769b-5p	4	3	4
hsa-miR-6772-5p	4	3	4
hsa-miR-6774-5p	4	3	4
hsa-miR-6775-5p	4	3	4
hsa-miR-6776-5p	4	3	4
hsa-miR-6777-5p	4	3	4
hsa-miR-6778-5p	4	3	4
hsa-miR-6779-5p	4	3	4
hsa-miR-6780a-5p	4	3	4
hsa-miR-6780b-5p	4	3	4
hsa-miR-6784-5p	4	3	4
hsa-miR-6785-5p	4	3	4
hsa-miR-6786-5p	4	3	4
hsa-miR-6788-5p	4	3	4
hsa-miR-6789-5p	4	3	4
hsa-miR-6790-5p	4	3	4
hsa-miR-6791-5p	4	3	4
hsa-miR-6792-5p	4	3	4
hsa-miR-6793-5p	4	3	4
hsa-miR-6794-5p	4	3	4
hsa-miR-6795-5p	4	3	4
hsa-miR-6796-5p	4	3	4
hsa-miR-6797-3p	5	6	3
hsa-miR-6797-5p	4	3	4
hsa-miR-6798-5p	4	4	4
hsa-miR-6799-5p	4	3	4
hsa-miR-6800-3p	5	6	3
hsa-miR-6800-5p	4	3	4
hsa-miR-6801-5p	4	5	4
hsa-miR-6802-5p	4	3	4
hsa-miR-6803-5p	4	3	4
hsa-miR-6806-5p	4	3	4
hsa-miR-6807-5p	4	3	4
hsa-miR-6808-5p	4	3	4
hsa-miR-6809-5p	4	3	4
hsa-miR-6812-5p	4	3	4
hsa-miR-6819-3p	5	6	3
hsa-miR-6819-5p	4	3	4
hsa-miR-6820-5p	4	3	4
hsa-miR-6821-5p	4	3	4
hsa-miR-6824-5p	4	3	4
hsa-miR-6825-5p	4	5	4
hsa-miR-6826-5p	4	5	3
hsa-miR-6829-5p	4	3	4
hsa-miR-6830-5p	4	3	4
hsa-miR-6831-5p	4	3	4
hsa-miR-6833-5p	4	3	4
hsa-miR-6840-3p	4	3	4
hsa-miR-6845-5p	4	3	4
hsa-miR-6846-5p	4	3	4
hsa-miR-6847-5p	4	3	4
hsa-miR-6848-5p	4	3	4
hsa-miR-6849-5p	4	3	4
hsa-miR-6850-5p	4	3	4
hsa-miR-6851-3p	5	6	3
hsa-miR-6851-5p	4	3	4
hsa-miR-6857-5p	4	3	4
hsa-miR-6858-5p	4	3	4
hsa-miR-6860	4	3	4
hsa-miR-6861-5p	4	3	4
hsa-miR-6865-5p	4	3	4
hsa-miR-6867-5p	4	3	4
hsa-miR-6869-5p	4	3	4
hsa-miR-6870-5p	4	3	4
hsa-miR-6872-3p	4	5	3
hsa-miR-6872-5p	4	3	4
hsa-miR-6875-5p	4	4	4
hsa-miR-6876-5p	1	1	1
hsa-miR-6877-5p	4	3	4
hsa-miR-6879-5p	4	3	4
hsa-miR-6880-5p	4	3	4
hsa-miR-6886-5p	4	3	4
hsa-miR-6887-5p	4	3	4
hsa-miR-6891-5p	4	3	4
hsa-miR-6893-5p	4	3	4
hsa-miR-6894-5p	4	3	4
hsa-miR-7106-5p	4	3	4
hsa-miR-7107-5p	4	3	4
hsa-miR-7108-5p	4	3	4
hsa-miR-7109-5p	4	3	4
hsa-miR-7110-5p	4	3	4
hsa-miR-7114-5p	4	5	3
hsa-miR-7150	4	3	4
hsa-miR-7152-3p	4	3	4
hsa-miR-7159-5p	4	3	4
hsa-miR-7162-3p	4	1	4
hsa-miR-718	4	3	4
hsa-miR-7515	4	3	4
hsa-miR-760	4	3	4
hsa-miR-762	4	3	4
hsa-miR-7641	4	1	4
hsa-miR-765	4	3	4
hsa-miR-766-3p	1	1	1
hsa-miR-769-3p	4	3	4
hsa-miR-769-5p	1	1	1
hsa-miR-770-5p	4	5	3
hsa-miR-7704	4	3	4
hsa-miR-7845-5p	4	3	4
hsa-miR-7846-3p	4	3	4
hsa-miR-7847-3p	4	3	4
hsa-miR-7851-3p	4	3	4
hsa-miR-7975	1	1	1
hsa-miR-7977	1	1	1
hsa-miR-8060	4	3	4
hsa-miR-8063	4	3	4
hsa-miR-8064	4	3	4
hsa-miR-8069	4	3	4
hsa-miR-8071	4	3	4
hsa-miR-8072	4	3	4
hsa-miR-8087	4	3	4
hsa-miR-8089	4	3	4
hsa-miR-8485	1	1	1
hsa-miR-874-3p	4	4	4
hsa-miR-877-5p	4	3	4
hsa-miR-887-3p	4	4	4
hsa-miR-92a-3p	1	1	1
hsa-miR-93-5p	1	1	1
hsa-miR-937-5p	4	3	4
hsa-miR-939-5p	4	3	4
hsa-miR-940	1	1	4
hsa-miR-9500	4	3	4
hsa-miR-96-5p	1	1	1
hsa-miR-98-5p	1	1	1
hsa-miR-99a-5p	1	1	1
hsa-miR-99b-5p	1	1	1

## Sheet: Suppl. table 2
Supplementary table 2: Significantly differentially expressed miRNAs between objective responders and non-responders at week 0, regardless of treatment arm.
miRNAs	p-value	BH corr p-value	Fold change
hsa-miR-374b-5p	0.000104885	0.0031658	0.125246
hsa-let-7f-5p	8.1921e-05	0.0031658	0.128257
hsa-let-7e-5p	1.0385e-05	0.0031658	0.143632
hsa-miR-98-5p	7.20358e-05	0.0031658	0.145932
hsa-miR-183-5p	6.90002e-05	0.0031658	0.149947
hsa-miR-26b-5p	5.39755e-05	0.0031658	0.151471
hsa-let-7a-5p	8.86334e-05	0.0031658	0.153395
hsa-miR-132-3p	3.92267e-05	0.0031658	0.155238
hsa-miR-148b-3p	9.47663e-05	0.0031658	0.159223
hsa-let-7g-5p	0.000145943	0.0031658	0.166011
hsa-let-7d-5p	4.98156e-05	0.0031658	0.178564
hsa-miR-200a-3p	0.000120641	0.0031658	0.17993
hsa-miR-652-3p	0.000122363	0.0031658	0.182939
hsa-miR-200b-3p	0.000103502	0.0031658	0.22058
hsa-miR-429	5.1856e-05	0.0031658	0.225885
hsa-miR-107	4.7012e-05	0.0031658	0.228146
hsa-miR-365a-3p	0.000145851	0.0031658	0.230358
hsa-miR-27a-3p	0.000125425	0.0031658	0.23239
hsa-miR-23a-3p	6.73408e-05	0.0031658	0.247124
hsa-miR-342-5p	7.10382e-05	0.0031658	0.247657
hsa-miR-23b-3p	0.000151474	0.0031658	0.249651
hsa-miR-125a-5p	4.69816e-05	0.0031658	0.250511
hsa-miR-103a-3p	1.41024e-05	0.0031658	0.252206
hsa-miR-151a-5p	7.27707e-05	0.0031658	0.25399
hsa-miR-27b-3p	0.000151474	0.0031658	0.254994
hsa-miR-342-3p	2.88127e-05	0.0031658	0.259133
hsa-miR-214-3p	0.000145998	0.0031658	0.267229
hsa-miR-361-5p	0.000151474	0.0031658	0.35267
hsa-miR-99b-5p	0.000140602	0.0031658	0.479236
hsa-miR-339-3p	0.000142978	0.0031658	0.506321
hsa-miR-30e-3p	0.000186243	0.00324373	0.126467
hsa-miR-128-3p	0.000175651	0.00324373	0.128268
hsa-miR-199a-3p	0.000176279	0.00324373	0.155858
hsa-miR-195-5p	0.000169761	0.00324373	0.161659
hsa-miR-30c-5p	0.000182896	0.00324373	0.198766
hsa-miR-25-3p	0.000182997	0.00324373	0.301309
hsa-miR-199a-5p	0.000197175	0.00334132	0.209058
hsa-miR-30b-5p	0.000204639	0.00337655	0.239677
hsa-miR-26a-5p	0.000212368	0.00341422	0.283803
hsa-miR-199b-5p	0.000230631	0.00361514	0.121441
hsa-miR-4697-5p	0.000237231	0.0036279	3.8856
hsa-miR-324-5p	0.00027571	0.00411596	0.18166
hsa-miR-200b-5p	0.000287299	0.00418922	0.29915
hsa-miR-374a-5p	0.000353478	0.00428079	0.0959865
hsa-miR-409-3p	0.000352217	0.00428079	0.118522
hsa-miR-377-3p	0.000350191	0.00428079	0.141622
hsa-miR-96-5p	0.000443782	0.00428079	0.158455
hsa-miR-34a-5p	0.000353659	0.00428079	0.205219
hsa-miR-152-3p	0.000417697	0.00428079	0.206409
hsa-miR-181c-5p	0.000434883	0.00428079	0.215663
hsa-miR-497-5p	0.000379768	0.00428079	0.219141
hsa-miR-15a-5p	0.000437911	0.00428079	0.219192
hsa-miR-100-5p	0.00039375	0.00428079	0.229239
hsa-miR-376c-3p	0.000428353	0.00428079	0.245657
hsa-let-7c-5p	0.000393771	0.00428079	0.260757
hsa-miR-101-3p	0.000366558	0.00428079	0.264523
hsa-miR-29c-3p	0.00036664	0.00428079	0.270556
hsa-let-7i-5p	0.000438006	0.00428079	0.285308
hsa-let-7b-5p	0.000317538	0.00428079	0.301074
hsa-miR-151b	0.000400068	0.00428079	0.330162
hsa-miR-24-3p	0.000317538	0.00428079	0.333168
hsa-miR-193a-3p	0.000422307	0.00428079	0.334282
hsa-miR-200a-5p	0.000310359	0.00428079	0.361197
hsa-miR-1181	0.000379979	0.00428079	2.00211
hsa-miR-6785-5p	0.000341264	0.00428079	5.00471
hsa-miR-34b-5p	0.000461532	0.00438455	0.103014
hsa-miR-16-5p	0.000470028	0.00439862	0.212467
hsa-miR-29a-3p	0.000486846	0.00448901	0.279867
hsa-miR-660-5p	0.0005094	0.00451117	0.140592
hsa-miR-130a-3p	0.000503685	0.00451117	0.245988
hsa-miR-376a-3p	0.000510834	0.00451117	0.264168
hsa-miR-331-3p	0.000522067	0.00454633	0.261045
hsa-miR-382-5p	0.000559977	0.00480967	0.140985
hsa-miR-29c-5p	0.000584753	0.00482421	0.272231
hsa-miR-574-3p	0.000569674	0.00482421	0.521005
hsa-miR-494-3p	0.00057968	0.00482421	2.55633
hsa-miR-487b-3p	0.000599497	0.00488162	0.411546
hsa-miR-143-3p	0.000622753	0.00500598	0.159723
hsa-miR-126-3p	0.000688645	0.00546557	0.186184
hsa-miR-140-5p	0.000720275	0.00557546	0.111888
hsa-miR-135a-3p	0.000712779	0.00557546	2.80385
hsa-miR-664a-3p	0.000737362	0.00563812	0.184681
hsa-miR-15b-5p	0.000788712	0.00582372	0.228583
hsa-miR-381-3p	0.000784777	0.00582372	0.297299
hsa-miR-30e-5p	0.0007895	0.00582372	0.437106
hsa-miR-29b-3p	0.000816732	0.0058861	0.305241
hsa-miR-93-5p	0.000816569	0.0058861	0.311961
hsa-miR-28-5p	0.000868154	0.00608767	0.151485
hsa-miR-125b-5p	0.000873828	0.00608767	0.236743
hsa-miR-127-3p	0.000873828	0.00608767	0.473633
hsa-miR-532-5p	0.000919385	0.00633466	0.201778
hsa-miR-424-5p	0.00101199	0.00689132	0.188853
hsa-miR-664b-3p	0.00103265	0.00689132	0.338365
hsa-miR-145-5p	0.00103315	0.00689132	0.372564
hsa-miR-3648	0.00106808	0.00704931	1.90227
hsa-miR-99a-5p	0.00110404	0.00713678	0.213472
hsa-miR-200c-3p	0.0011041	0.00713678	0.368965
hsa-miR-301a-3p	0.00114496	0.00732539	0.179602
hsa-miR-425-5p	0.00117947	0.00746997	0.402766
hsa-miR-4324	0.00120042	0.00752664	0.17684
hsa-miR-4313	0.001219	0.00756744	1.78058
hsa-miR-185-5p	0.00132095	0.00811998	0.339222
hsa-miR-4428	0.00138941	0.00845785	2.86338
hsa-miR-212-3p	0.00155557	0.00937827	0.604386
hsa-miR-20a-5p	0.00162921	0.00966093	0.192978
hsa-miR-4746-3p	0.00163327	0.00966093	1.70368
hsa-miR-197-3p	0.00168646	0.00988235	0.502876
hsa-miR-181c-3p	0.00176948	0.0102728	0.346441
hsa-miR-513c-5p	0.00190608	0.0109643	3.75867
hsa-miR-106b-5p	0.00197766	0.0112726	0.347449
hsa-miR-423-3p	0.00200196	0.0113084	0.586161
hsa-miR-502-3p	0.00207413	0.0116114	0.329185
hsa-miR-451a	0.00217378	0.0120616	0.195645
hsa-miR-3663-3p	0.00231427	0.012509	1.48664
hsa-miR-4478	0.00231427	0.012509	2.01138
hsa-miR-6769b-5p	0.00231427	0.012509	2.45348
hsa-miR-17-5p	0.00238561	0.0127844	0.302368
hsa-miR-532-3p	0.00253715	0.0134813	0.178953
hsa-miR-6129	0.00261233	0.0137641	3.45594
hsa-miR-590-5p	0.00269439	0.0138897	0.25484
hsa-miR-143-5p	0.00266086	0.0138897	0.264011
hsa-miR-324-3p	0.00270263	0.0138897	0.627952
hsa-miR-148a-3p	0.00274069	0.0139708	0.207475
hsa-miR-4291	0.00282071	0.014196	0.41308
hsa-miR-4651	0.00283014	0.014196	1.92927
hsa-miR-375	0.00287354	0.0142993	0.463506
hsa-miR-4538	0.00294391	0.0145341	1.44952
hsa-miR-20b-5p	0.00304671	0.0148498	0.14052
hsa-miR-4515	0.00305523	0.0148498	1.5971
hsa-miR-186-5p	0.00314276	0.0151578	0.394615
hsa-miR-30a-3p	0.00320077	0.0152037	0.223862
hsa-miR-4673	0.00320077	0.0152037	3.25516
hsa-miR-223-3p	0.00328561	0.0154893	0.178592
hsa-miR-10b-5p	0.00355207	0.0159205	0.183058
hsa-miR-21-5p	0.00355481	0.0159205	0.311626
hsa-miR-769-5p	0.00349697	0.0159205	0.597616
hsa-miR-320d	0.00344931	0.0159205	0.677695
hsa-miR-4485-5p	0.00344931	0.0159205	1.5971
hsa-miR-5699-5p	0.00355426	0.0159205	2.05961
hsa-miR-4481	0.00355426	0.0159205	2.89638
hsa-miR-10a-5p	0.00375746	0.0166669	0.151004
hsa-miR-320e	0.00377465	0.0166669	0.680517
hsa-miR-4306	0.00412764	0.0178485	0.619719
hsa-miR-513a-5p	0.00412764	0.0178485	1.75778
hsa-miR-6774-5p	0.00412225	0.0178485	2.07788
hsa-miR-1233-5p	0.00437933	0.018553	0.755656
hsa-miR-6132	0.00437933	0.018553	1.94913
hsa-miR-3945	0.00435073	0.018553	4.53112
hsa-miR-140-3p	0.00478232	0.0201242	0.506253
hsa-miR-602	0.00491604	0.0203151	1.46227
hsa-miR-3652	0.00492487	0.0203151	1.7334
hsa-miR-7150	0.00492487	0.0203151	2.32733
hsa-miR-221-3p	0.00497658	0.0203942	0.183615
hsa-miR-6876-5p	0.00516958	0.0210476	0.339722
hsa-miR-642b-3p	0.00522008	0.021116	1.68552
hsa-miR-181d-5p	0.00537283	0.0214601	0.690934
hsa-miR-4721	0.00537359	0.0214601	2.13028
hsa-miR-500a-3p	0.00543576	0.021571	0.49855
hsa-miR-5100	0.00569291	0.0223091	0.658687
hsa-miR-4257	0.00569291	0.0223091	1.4278
hsa-miR-362-5p	0.00585047	0.0227841	0.283469
hsa-miR-19b-3p	0.00602925	0.0233354	0.408214
hsa-miR-4769-5p	0.00630504	0.0242531	4.38917
hsa-miR-7975	0.00638339	0.0244048	0.669998
hsa-miR-6780b-5p	0.00694974	0.026409	1.64721
hsa-miR-7977	0.00735198	0.0277692	0.597252
hsa-miR-22-3p	0.00756083	0.0280511	0.627691
hsa-miR-642a-3p	0.00756083	0.0280511	1.4727
hsa-miR-1275	0.00756083	0.0280511	2.32574
hsa-miR-574-5p	0.00799456	0.0294858	1.56579
hsa-miR-4417	0.00821967	0.0299635	1.58792
hsa-miR-513b-5p	0.00821967	0.0299635	2.15253
hsa-miR-30a-5p	0.00845043	0.0304507	0.494014
hsa-miR-320b	0.00845043	0.0304507	0.774182
hsa-miR-484	0.00910806	0.0326329	0.265385
hsa-miR-4788	0.00917788	0.0326962	1.62243
hsa-miR-4487	0.00961257	0.0340513	2.77565
hsa-miR-4690-5p	0.0096934	0.0341447	1.33319
hsa-miR-193a-5p	0.00996071	0.0345048	0.799212
hsa-miR-8064	0.00996071	0.0345048	1.42317
hsa-miR-7110-5p	0.00996071	0.0345048	1.68346
hsa-miR-19a-3p	0.0102283	0.0352372	0.364614
hsa-miR-6798-5p	0.0103221	0.0353657	1.14705
hsa-miR-4522	0.0104894	0.0357439	4.25368
hsa-miR-9500	0.0106212	0.0359974	3.15203
hsa-miR-193b-3p	0.0108025	0.0364148	0.492606
hsa-miR-125b-2-3p	0.0114953	0.0380323	0.417531
hsa-miR-4271	0.0113982	0.0380323	1.41318
hsa-miR-4689	0.0117069	0.0380323	1.60705
hsa-miR-6887-5p	0.0117069	0.0380323	1.62996
hsa-miR-4455	0.0117069	0.0380323	1.67511
hsa-miR-2392	0.0117069	0.0380323	2.09828
hsa-miR-4459	0.0117069	0.0380323	2.63497
hsa-miR-3610	0.0118484	0.0382934	3.57151
hsa-miR-4698	0.0120226	0.0384612	1.34511
hsa-miR-3156-5p	0.012023	0.0384612	1.49544
hsa-miR-4430	0.0123466	0.0392959	1.42342
hsa-miR-1182	0.0128619	0.0407295	2.37985
hsa-miR-4286	0.013017	0.0408083	0.550761
hsa-miR-6833-5p	0.013017	0.0408083	1.63921
hsa-miR-188-5p	0.0133642	0.0416882	2.17173
hsa-miR-765	0.0137195	0.0425846	1.65203
hsa-miR-361-3p	0.0140356	0.0430736	0.350065
hsa-miR-4463	0.0140831	0.0430736	1.58036
hsa-miR-5006-5p	0.0140831	0.0430736	1.93057
hsa-miR-5787	0.0144552	0.043997	2.25507
hsa-miR-718	0.0148359	0.0449377	1.4854
hsa-miR-136-5p	0.0151564	0.0456877	0.504978
hsa-miR-7106-5p	0.0156223	0.0464276	1.29396
hsa-miR-6784-5p	0.015624	0.0464276	1.38763
hsa-miR-7851-3p	0.0155387	0.0464276	2.52621
hsa-miR-146b-5p	0.0164238	0.0481312	0.285432
hsa-miR-151a-3p	0.0164482	0.0481312	0.594933
hsa-miR-6124	0.0164486	0.0481312	1.57604
hsa-miR-6886-5p	0.0165043	0.0481312	3.31111
hsa-miR-4750-5p	0.01679	0.0487376	2.82389
hsa-miR-4656	0.0168751	0.0487591	1.52128

## Sheet: Suppl. table 3A
Supplementary table 3A: Significantly differentially expressed miRNAs from week 0 to week 25 in the chemotherapy arm, regardless of treatment response.
miRNAs	p-value	BH corr p-value	Fold change
hsa-miR-328-5p	6.86433e-11	4.30393e-08	4.00359
hsa-miR-4634	1.2305e-09	3.85762e-07	2.90315
hsa-miR-4655-3p	3.34905e-09	4.61976e-07	11.4034
hsa-miR-2861	3.47262e-09	4.61976e-07	2.5053
hsa-miR-125b-2-3p	4.13754e-09	4.61976e-07	4.47428
hsa-miR-139-3p	4.52906e-09	4.61976e-07	2.25546
hsa-miR-638	5.40505e-09	4.61976e-07	2.52927
hsa-miR-6790-5p	5.89444e-09	4.61976e-07	3.35424
hsa-miR-6786-5p	1.18282e-08	8.24031e-07	2.19793
hsa-miR-6749-5p	1.34551e-08	8.43637e-07	2.60379
hsa-miR-548q	1.65968e-08	8.47773e-07	4.06137
hsa-miR-1202	1.81421e-08	8.47773e-07	2.77577
hsa-miR-187-5p	1.85577e-08	8.47773e-07	8.80585
hsa-miR-4687-3p	1.89295e-08	8.47773e-07	3.10217
hsa-miR-1915-3p	2.54488e-08	1.06376e-06	1.90913
hsa-miR-6068	3.01031e-08	1.17966e-06	2.66004
hsa-miR-1227-5p	3.41256e-08	1.25863e-06	2.59633
hsa-miR-1207-5p	5.16618e-08	1.77651e-06	2.14993
hsa-miR-6125	5.38336e-08	1.77651e-06	1.9417
hsa-miR-4728-5p	1.11966e-07	3.51013e-06	2.32425
hsa-miR-4324	1.35697e-07	3.89915e-06	7.24513
hsa-miR-4741	1.36812e-07	3.89915e-06	2.32736
hsa-miR-7704	1.54197e-07	4.19183e-06	1.97693
hsa-miR-6085	1.60453e-07	4.19183e-06	1.76091
hsa-miR-195-3p	1.78219e-07	4.35834e-06	4.01773
hsa-miR-145-5p	1.80729e-07	4.35834e-06	3.38011
hsa-miR-371b-5p	1.95599e-07	4.54224e-06	2.25351
hsa-miR-8069	2.03471e-07	4.5563e-06	1.69826
hsa-miR-4299	2.47652e-07	5.35441e-06	2.14618
hsa-miR-564	2.67706e-07	5.59506e-06	1.98838
hsa-miR-4532	3.38228e-07	6.84093e-06	1.7992
hsa-miR-6800-5p	4.78372e-07	9.37311e-06	1.97984
hsa-miR-572	4.97029e-07	9.44355e-06	2.46079
hsa-miR-125b-5p	5.57305e-07	1.02774e-05	4.62059
hsa-miR-134-5p	6.0134e-07	1.04733e-05	1.86574
hsa-miR-99a-5p	6.0134e-07	1.04733e-05	4.88453
hsa-miR-3960	6.4872e-07	1.09932e-05	1.81367
hsa-miR-8087	9.96174e-07	1.64369e-05	6.64562
hsa-miR-6728-5p	1.0967e-06	1.76316e-05	1.84339
hsa-miR-6089	1.36919e-06	2.1462e-05	1.77043
hsa-miR-3196	1.47369e-06	2.25367e-05	1.55093
hsa-miR-6087	1.52878e-06	2.28225e-05	1.85178
hsa-miR-6088	1.70618e-06	2.48785e-05	1.81815
hsa-miR-202-3p	1.90312e-06	2.71195e-05	2.38693
hsa-miR-5001-5p	1.9737e-06	2.75003e-05	1.81092
hsa-miR-381-3p	2.11878e-06	2.83103e-05	3.77263
hsa-miR-140-3p	2.12215e-06	2.83103e-05	2.84952
hsa-miR-6869-5p	2.28128e-06	2.97992e-05	2.02527
hsa-miR-6738-5p	2.45184e-06	3.13735e-05	1.80227
hsa-miR-6858-5p	2.6346e-06	3.30379e-05	1.73067
hsa-miR-100-5p	3.1505e-06	3.79877e-05	4.13227
hsa-miR-939-5p	3.1505e-06	3.79877e-05	2.01025
hsa-miR-1246	3.89792e-06	4.61131e-05	2.34579
hsa-miR-1268b	4.33268e-06	5.03072e-05	2.00222
hsa-miR-4281	4.98509e-06	5.683e-05	1.71007
hsa-miR-4707-5p	5.16195e-06	5.77954e-05	2.34491
hsa-miR-4466	6.81429e-06	7.49572e-05	1.55844
hsa-miR-4787-5p	8.09189e-06	8.74761e-05	1.80289
hsa-miR-6752-5p	8.37352e-06	8.89864e-05	1.83439
hsa-miR-874-3p	1.09893e-05	0.000114838	1.3894
hsa-miR-940	1.13665e-05	0.000116832	1.6411
hsa-miR-6851-5p	1.174e-05	0.000117	2.95167
hsa-miR-3135b	1.1756e-05	0.000117	1.68219
hsa-miR-6861-5p	1.2985e-05	0.000127212	2.33351
hsa-miR-5096	1.38504e-05	0.000130103	2.77389
hsa-miR-1229-5p	1.39026e-05	0.000130103	1.96522
hsa-miR-3656	1.39026e-05	0.000130103	1.75144
hsa-miR-6794-5p	1.48618e-05	0.000137035	2.00652
hsa-miR-3937	2.13707e-05	0.000194194	1.97083
hsa-miR-6821-5p	2.28161e-05	0.000204367	1.56026
hsa-miR-6802-5p	2.9421e-05	0.000259816	3.4008
hsa-miR-193a-5p	3.15411e-05	0.00027467	1.41378
hsa-miR-30c-2-3p	3.36307e-05	0.000288855	1.85707
hsa-miR-320c	3.58514e-05	0.000303768	1.45813
hsa-miR-143-5p	3.89238e-05	0.000325403	3.98398
hsa-miR-7108-5p	3.94451e-05	0.000325422	1.63993
hsa-miR-4516	4.07171e-05	0.000331554	1.54498
hsa-miR-7106-5p	4.2018e-05	0.00033776	2.83127
hsa-miR-6806-5p	5.48736e-05	0.000427542	2.13461
hsa-miR-4767	5.51649e-05	0.000427542	2.96383
hsa-miR-378f	5.52327e-05	0.000427542	4.19767
hsa-miR-376a-3p	6.31201e-05	0.000482638	3.68199
hsa-miR-198	6.5128e-05	0.000488502	2.06472
hsa-miR-5189-5p	6.54453e-05	0.000488502	5.34468
hsa-miR-6778-5p	6.71885e-05	0.000495614	1.6785
hsa-miR-762	7.59947e-05	0.000554054	1.66354
hsa-miR-3926	7.7126e-05	0.000555839	1.73435
hsa-miR-183-3p	8.02074e-05	0.000571478	0.249766
hsa-miR-7107-5p	9.40874e-05	0.00066284	2.18398
hsa-miR-1343-5p	0.000102335	0.00070771	4.39125
hsa-miR-296-5p	0.000102714	0.00070771	2.09973
hsa-miR-623	0.000112762	0.000768498	2.22905
hsa-miR-4472	0.000118332	0.000797789	3.54943
hsa-miR-6763-5p	0.000123361	0.000822846	1.55645
hsa-miR-6090	0.000127098	0.000838849	1.63266
hsa-miR-5008-5p	0.000132835	0.000867576	1.9779
hsa-miR-6165	0.000134895	0.000871948	1.45296
hsa-miR-6722-3p	0.000147439	0.000934229	1.76055
hsa-miR-6848-5p	0.00014751	0.000934229	4.37988
hsa-miR-6777-5p	0.000156402	0.00098064	2.59832
hsa-miR-6724-5p	0.000170816	0.00106041	1.74875
hsa-miR-4665-5p	0.000172665	0.00106138	4.67136
hsa-miR-6768-5p	0.000191983	0.00116867	1.55213
hsa-miR-6791-5p	0.000197648	0.00118145	1.42006
hsa-miR-4253	0.000197851	0.00118145	5.12059
hsa-miR-6747-5p	0.000203428	0.00119223	1.63847
hsa-miR-497-5p	0.000203459	0.00119223	3.66973
hsa-miR-6727-5p	0.000215597	0.00125166	1.63977
hsa-miR-376c-3p	0.000234955	0.0013399	3.48322
hsa-miR-378i	0.00023507	0.0013399	1.71045
hsa-miR-6775-5p	0.000241919	0.00136651	1.95162
hsa-miR-378d	0.000251519	0.00140806	2.50576
hsa-miR-4695-5p	0.000256183	0.00140901	1.47885
hsa-miR-6812-5p	0.000256183	0.00140901	1.50317
hsa-miR-320e	0.000279065	0.00152151	1.47483
hsa-miR-320d	0.000287108	0.00155187	1.47711
hsa-miR-4685-5p	0.000294194	0.00157658	2.40196
hsa-miR-320b	0.000303851	0.00161453	1.3413
hsa-miR-1249-3p	0.00035973	0.00189538	1.70467
hsa-miR-6801-5p	0.000376578	0.00196762	2.32505
hsa-miR-10b-5p	0.000380328	0.00197079	3.99987
hsa-miR-4655-5p	0.000390146	0.00200509	4.64174
hsa-miR-320a	0.00041349	0.00209079	1.31479
hsa-miR-4739	0.00041349	0.00209079	1.48544
hsa-miR-378a-3p	0.000474683	0.00236211	1.54512
hsa-miR-664b-5p	0.000474683	0.00236211	1.72222
hsa-miR-345-3p	0.000501005	0.0024563	2.43587
hsa-miR-4632-5p	0.000501447	0.0024563	1.71709
hsa-miR-557	0.000529612	0.00257416	1.50016
hsa-miR-671-5p	0.000559246	0.00269728	1.75259
hsa-miR-30d-5p	0.000574635	0.00272952	1.50953
hsa-miR-6075	0.000574635	0.00272952	1.8183
hsa-miR-424-3p	0.00062267	0.00293544	1.89133
hsa-miR-6753-5p	0.000657561	0.00305439	1.51868
hsa-miR-130a-3p	0.000657644	0.00305439	3.18432
hsa-miR-4534	0.000751757	0.00346582	1.64241
hsa-let-7c-5p	0.000792777	0.00362826	2.58774
hsa-miR-143-3p	0.000833958	0.00378907	3.99919
hsa-miR-136-5p	0.00101613	0.00458356	2.67518
hsa-miR-8063	0.00103087	0.00461681	1.49144
hsa-miR-4743-5p	0.0010858	0.00482834	1.59881
hsa-miR-26a-5p	0.00111427	0.00485172	2.3451
hsa-miR-4787-3p	0.00111427	0.00485172	1.57499
hsa-miR-6831-5p	0.00111427	0.00485172	1.99765
hsa-miR-6894-5p	0.0012274	0.00530436	2.89661
hsa-miR-23b-3p	0.00123515	0.00530436	2.81127
hsa-miR-4633-5p	0.00126707	0.00540443	1.84444
hsa-miR-205-5p	0.0013001	0.00547088	3.47849
hsa-miR-6789-5p	0.0013001	0.00547088	1.42953
hsa-miR-6845-5p	0.00133372	0.00557493	1.57486
hsa-miR-29a-3p	0.00140337	0.00582725	2.56539
hsa-miR-1268a	0.00155285	0.00636365	1.48296
hsa-miR-195-5p	0.00155285	0.00636365	3.36564
hsa-miR-3188	0.00171688	0.00699013	1.41907
hsa-miR-1228-3p	0.00180473	0.00730042	1.25225
hsa-miR-575	0.00199295	0.00801014	1.7256
hsa-miR-7162-3p	0.0021899	0.00872628	1.53378
hsa-miR-361-5p	0.00219897	0.00872628	2.19105
hsa-miR-6872-5p	0.00222536	0.00877549	1.77998
hsa-miR-4322	0.0022733	0.0089085	3.63737
hsa-miR-4270	0.00248408	0.00967401	1.59764
hsa-miR-760	0.00262434	0.0101572	2.12535
hsa-miR-30b-3p	0.00270239	0.0103951	1.55625
hsa-miR-1185-1-3p	0.00287055	0.0109746	1.35068
hsa-miR-30a-3p	0.00293813	0.0111649	3.22988
hsa-miR-140-5p	0.00299487	0.011312	4.06246
hsa-miR-4688	0.00311959	0.0117125	1.85202
hsa-miR-126-3p	0.0031579	0.0117857	3.14681
hsa-miR-149-3p	0.0032634	0.0121074	2.92837
hsa-miR-514b-5p	0.00331077	0.0122109	1.66502
hsa-miR-4433a-3p	0.00347124	0.0126539	1.40811
hsa-miR-7845-5p	0.00347124	0.0126539	1.48511
hsa-miR-1273f	0.00399452	0.0143118	1.37875
hsa-miR-4497	0.00399452	0.0143118	1.32071
hsa-miR-513a-5p	0.00399452	0.0143118	1.51518
hsa-miR-199b-5p	0.00408712	0.0144826	4.00927
hsa-miR-1185-2-3p	0.00408838	0.0144826	1.41452
hsa-miR-130b-3p	0.00418168	0.0145751	0.569875
hsa-miR-4465	0.00418425	0.0145751	0.816975
hsa-miR-6124	0.00418425	0.0145751	1.63194
hsa-miR-27b-3p	0.00438199	0.0151796	2.54462
hsa-miR-6819-5p	0.00448407	0.0154479	1.94292
hsa-miR-1587	0.00491445	0.0167465	1.75294
hsa-miR-423-5p	0.00491445	0.0167465	1.18836
hsa-miR-3907	0.00502769	0.0169482	1.42652
hsa-miR-4530	0.00502769	0.0169482	1.36057
hsa-miR-4732-5p	0.00537293	0.0179485	2.05383
hsa-miR-5195-3p	0.00538169	0.0179485	1.4324
hsa-miR-1225-5p	0.00563004	0.0185791	1.62586
hsa-miR-6808-5p	0.00563004	0.0185791	1.37945
hsa-miR-483-5p	0.00575805	0.0189021	1.70501
hsa-miR-6872-3p	0.00588851	0.0191306	1.55482
hsa-miR-3940-5p	0.00588868	0.0191306	1.31457
hsa-miR-4738-3p	0.00600147	0.019363	2.9669
hsa-miR-141-3p	0.00602197	0.019363	0.548411
hsa-miR-663a	0.00629675	0.0200409	1.39672
hsa-miR-6891-5p	0.00629675	0.0200409	1.53095
hsa-miR-1285-3p	0.00648054	0.0205217	2.17674
hsa-miR-377-3p	0.0065425	0.0206138	3.55174
hsa-miR-30a-5p	0.00673009	0.0209939	1.83382
hsa-miR-6803-5p	0.00673009	0.0209939	1.45399
hsa-miR-6757-5p	0.0070337	0.0218323	1.48016
hsa-miR-1973	0.00718928	0.0219911	2.07081
hsa-miR-4505	0.00719006	0.0219911	1.48508
hsa-miR-4507	0.00719006	0.0219911	1.44239
hsa-miR-4433b-3p	0.00734755	0.0221967	2.29385
hsa-miR-101-3p	0.00734954	0.0221967	2.38992
hsa-miR-365a-5p	0.00736351	0.0221967	4.45008
hsa-miR-3194-5p	0.00751219	0.022323	1.66536
hsa-miR-4672	0.00751219	0.022323	1.25927
hsa-miR-5787	0.00751219	0.022323	2.04145
hsa-miR-30e-3p	0.00760309	0.0224865	3.33771
hsa-miR-151b	0.00767723	0.0225992	2.5849
hsa-miR-1273e	0.0078472	0.0228846	1.42102
hsa-miR-4690-5p	0.0078472	0.0228846	1.50867
hsa-miR-6086	0.00837483	0.0241982	1.51587
hsa-miR-630	0.00837483	0.0241982	1.95856
hsa-miR-425-5p	0.00855673	0.0246104	0.601465
hsa-miR-877-5p	0.00899611	0.0257298	2.51193
hsa-miR-3132	0.009028	0.0257298	1.62687
hsa-miR-1972	0.00912763	0.025896	1.31972
hsa-miR-502-3p	0.0097016	0.0274005	1.70278
hsa-miR-3202	0.010276	0.0288925	3.33471
hsa-miR-3151-3p	0.01037	0.0290267	1.5229
hsa-miR-210-3p	0.0108167	0.0300092	0.638286
hsa-miR-3620-5p	0.0108167	0.0300092	0.779288
hsa-miR-30c-5p	0.0112799	0.0308851	2.60717
hsa-miR-127-3p	0.0112802	0.0308851	1.80945
hsa-miR-4449	0.0112802	0.0308851	0.704967
hsa-miR-3679-5p	0.0115185	0.0314004	1.46671
hsa-miR-4749-5p	0.0116895	0.0317285	3.20253
hsa-miR-5699-5p	0.0118814	0.0321105	1.76449
hsa-miR-186-5p	0.0121309	0.0326442	1.86985
hsa-miR-4763-3p	0.0133152	0.035678	1.36951
hsa-miR-4476	0.0134006	0.0357539	3.27662
hsa-miR-150-3p	0.0138722	0.0366998	1.38331
hsa-miR-4646-5p	0.0138722	0.0366998	1.46052
hsa-miR-6867-5p	0.0147461	0.038848	1.51571
hsa-miR-3667-5p	0.0148568	0.0389758	5.05717
hsa-miR-601	0.0150412	0.0391499	2.49447
hsa-miR-30b-5p	0.015048	0.0391499	2.16862
hsa-miR-29c-5p	0.0154989	0.0401562	2.31772
hsa-miR-378b	0.0159667	0.0410806	1.74207
hsa-miR-4298	0.0159867	0.0410806	1.40011
hsa-miR-4710	0.0161355	0.0412936	2.0359
hsa-miR-664b-3p	0.0163105	0.0415719	1.99581
hsa-let-7b-5p	0.0166407	0.0420716	1.98598
hsa-miR-6723-5p	0.0166407	0.0420716	1.28191
hsa-miR-33b-3p	0.018558	0.0467303	1.59979
hsa-miR-7110-5p	0.0194976	0.0488999	1.58618
hsa-miR-605-5p	0.0196854	0.0491743	1.7654

## Sheet: Suppl. table 3B
Supplementary table 3B: Significantly differentially expressed miRNAs from week 0 to week 25 in the bevacizumab arm, regardless of treatment response.
miRNAs	p-value	BH corr p-value	Fold change
hsa-miR-328-5p	8.37278e-13	5.24973e-10	4.08867
hsa-miR-4634	3.17348e-10	9.94887e-08	3.11077
hsa-miR-1202	9.25636e-09	1.82116e-06	2.75081
hsa-miR-6749-5p	1.23634e-08	1.82116e-06	2.66908
hsa-miR-4655-3p	1.58733e-08	1.82116e-06	8.49499
hsa-miR-4687-3p	2.0332e-08	1.82116e-06	2.99872
hsa-miR-6068	2.0332e-08	1.82116e-06	2.70647
hsa-miR-4741	1.42295e-07	9.8541e-06	2.32516
hsa-miR-572	1.51694e-07	9.8541e-06	2.57788
hsa-miR-638	1.61682e-07	9.8541e-06	2.35547
hsa-miR-187-5p	1.72879e-07	9.8541e-06	5.68886
hsa-miR-139-3p	2.21736e-07	1.13852e-05	1.73383
hsa-miR-1227-5p	2.36057e-07	1.13852e-05	2.57613
hsa-miR-2861	2.8448e-07	1.27407e-05	2.2776
hsa-miR-6790-5p	4.58136e-07	1.91501e-05	2.77526
hsa-miR-6786-5p	1.00187e-06	3.92608e-05	1.86852
hsa-miR-125b-2-3p	1.30243e-06	4.80366e-05	3.33766
hsa-miR-8069	1.67727e-06	5.84249e-05	1.62423
hsa-miR-195-3p	1.88147e-06	6.20884e-05	3.21625
hsa-miR-4324	2.39552e-06	7.46971e-05	8.42481
hsa-miR-548q	2.52463e-06	7.46971e-05	2.89067
hsa-miR-125b-5p	2.62095e-06	7.46971e-05	5.74404
hsa-miR-1207-5p	2.76925e-06	7.54921e-05	1.85186
hsa-miR-134-5p	3.83949e-06	9.62945e-05	1.72743
hsa-miR-6125	3.83949e-06	9.62945e-05	1.90925
hsa-miR-4299	4.51098e-06	0.000104755	2.22568
hsa-miR-939-5p	4.51098e-06	0.000104755	2.06915
hsa-miR-1915-3p	4.75842e-06	0.000106555	1.80325
hsa-miR-183-3p	5.12553e-06	0.000110607	0.166922
hsa-miR-4449	5.29221e-06	0.000110607	0.557043
hsa-miR-564	7.77379e-06	0.000157231	1.5784
hsa-miR-371b-5p	8.04587e-06	0.000157649	2.35719
hsa-miR-6800-5p	8.92022e-06	0.000164499	1.9045
hsa-miR-7704	8.92022e-06	0.000164499	1.90737
hsa-miR-6087	1.0401e-05	0.000186326	1.71391
hsa-miR-6089	1.21108e-05	0.000210164	1.69843
hsa-miR-100-5p	1.24988e-05	0.000210164	5.49239
hsa-miR-940	1.27372e-05	0.000210164	1.89863
hsa-miR-1268b	1.80527e-05	0.000290233	1.98158
hsa-miR-99a-5p	2.03338e-05	0.000318733	6.03787
hsa-miR-6869-5p	2.6655e-05	0.000407627	2.06405
hsa-miR-4532	2.79671e-05	0.0004078	1.52433
hsa-miR-6728-5p	2.79671e-05	0.0004078	1.65889
hsa-miR-5001-5p	2.93396e-05	0.000418089	1.86679
hsa-miR-3960	3.07749e-05	0.000428797	1.74205
hsa-miR-8087	3.19605e-05	0.000435636	2.99006
hsa-miR-4665-5p	3.28442e-05	0.000438156	4.20242
hsa-miR-4787-5p	3.3845e-05	0.0004421	1.87749
hsa-miR-3135b	3.8992e-05	0.000498938	1.76785
hsa-miR-141-3p	4.69987e-05	0.000589364	0.306629
hsa-miR-4787-3p	5.15554e-05	0.000633828	1.88799
hsa-miR-145-5p	6.19332e-05	0.000746771	3.20457
hsa-miR-4516	7.42352e-05	0.000878217	1.53921
hsa-miR-6738-5p	7.76485e-05	0.000901585	1.51292
hsa-miR-3196	9.28179e-05	0.00105677	1.52498
hsa-miR-5096	9.43842e-05	0.00105677	2.22766
hsa-miR-6090	9.70195e-05	0.00106721	1.59747
hsa-miR-7106-5p	0.000126182	0.00136408	1.7977
hsa-miR-4465	0.000143644	0.00152652	0.745632
hsa-miR-6858-5p	0.000149947	0.00156694	1.62393
hsa-miR-1246	0.000170427	0.00175177	2.46686
hsa-miR-4767	0.000191207	0.00192556	2.55225
hsa-miR-4281	0.000193478	0.00192556	1.5385
hsa-miR-6794-5p	0.000210415	0.00206141	1.78522
hsa-miR-6088	0.000228717	0.00220624	1.64262
hsa-miR-6861-5p	0.00026168	0.00248596	1.90571
hsa-miR-140-3p	0.00027723	0.00259438	2.69536
hsa-miR-7107-5p	0.000305019	0.00281245	1.89277
hsa-miR-4466	0.000344417	0.0031297	1.51
hsa-miR-4728-5p	0.000358559	0.00321167	1.867
hsa-miR-6085	0.000473568	0.00418207	1.61636
hsa-miR-1260a	0.000532547	0.0046376	0.50689
hsa-miR-4472	0.000601051	0.00516245	3.00133
hsa-miR-623	0.000671239	0.00568739	1.96169
hsa-miR-381-3p	0.00069269	0.00579089	3.18474
hsa-miR-6768-5p	0.000724373	0.00597608	1.50797
hsa-miR-6752-5p	0.000874509	0.007121	1.65945
hsa-miR-202-3p	0.000942155	0.00757348	1.91256
hsa-miR-1229-5p	0.00101455	0.00800678	1.8596
hsa-miR-130b-3p	0.0010216	0.00800678	0.405279
hsa-miR-198	0.00105984	0.00820396	2.39682
hsa-miR-376a-3p	0.00113433	0.0085782	3.51213
hsa-miR-296-5p	0.00113555	0.0085782	1.11385
hsa-miR-4707-5p	0.00117525	0.00877242	2.35158
hsa-miR-3937	0.00128044	0.00944511	1.45388
hsa-miR-4253	0.00138324	0.0100848	2.93063
hsa-miR-6821-5p	0.00145875	0.010513	1.42123
hsa-miR-6851-5p	0.00154059	0.0109767	2.00971
hsa-miR-6763-5p	0.00168132	0.0118399	1.45243
hsa-miR-6802-5p	0.0016995	0.0118399	1.92209
hsa-miR-762	0.00180379	0.0124283	1.56526
hsa-miR-874-3p	0.00186802	0.0127309	1.22763
hsa-miR-4633-5p	0.00207332	0.0137257	1.6431
hsa-miR-7977	0.00207332	0.0137257	0.668218
hsa-miR-1973	0.00207966	0.0137257	2.42825
hsa-miR-6727-5p	0.0023788	0.0155365	1.46136
hsa-miR-425-5p	0.00261029	0.0168727	0.429055
hsa-miR-93-5p	0.00272439	0.0174305	0.720913
hsa-miR-6075	0.00281758	0.0178447	1.83499
hsa-miR-4672	0.00291363	0.0181244	1.30268
hsa-miR-6894-5p	0.00291957	0.0181244	3.21688
hsa-miR-1181	0.00311463	0.0191458	0.628954
hsa-miR-143-5p	0.00351514	0.0213905	3.95376
hsa-miR-6775-5p	0.00355447	0.0213905	1.72646
hsa-miR-376c-3p	0.00358214	0.0213905	3.24985
hsa-miR-497-5p	0.00369968	0.021884	3.64593
hsa-miR-6831-5p	0.00379466	0.022236	1.73345
hsa-miR-5008-5p	0.00418435	0.0242925	1.94992
hsa-miR-1307-5p	0.00455385	0.0261537	0.452276
hsa-miR-345-3p	0.00458837	0.0261537	2.09574
hsa-miR-671-5p	0.00475416	0.0268546	1.63751
hsa-miR-6777-5p	0.00479964	0.0268694	2.02461
hsa-miR-3656	0.00506551	0.0280872	1.47093
hsa-miR-6806-5p	0.00510676	0.0280872	1.7545
hsa-miR-1260b	0.0052279	0.0282577	0.712178
hsa-miR-663a	0.0052279	0.0282577	1.44251
hsa-miR-760	0.00567182	0.0303951	1.90844
hsa-miR-6791-5p	0.00592489	0.0314822	1.32649
hsa-miR-3926	0.00620788	0.0327087	1.50104
hsa-miR-4655-5p	0.00628381	0.0328329	3.92868
hsa-miR-6789-5p	0.00691163	0.0358148	1.37588
hsa-miR-4261	0.00734547	0.0377509	0.741604
hsa-miR-1343-5p	0.00754988	0.0379777	2.07986
hsa-miR-181c-3p	0.00754988	0.0379777	0.537526
hsa-miR-125a-3p	0.0075713	0.0379777	1.32687
hsa-miR-26a-5p	0.00780326	0.0382523	2.61309
hsa-miR-575	0.00780326	0.0382523	1.58279
hsa-miR-143-3p	0.00780908	0.0382523	5.11894
hsa-miR-195-5p	0.00808293	0.0392868	4.11528
hsa-let-7c-5p	0.0082861	0.0399645	2.86911
hsa-miR-181b-5p	0.00853728	0.0408616	0.673593
hsa-miR-6165	0.00879515	0.041604	1.2947
hsa-miR-183-5p	0.00882509	0.041604	0.280415
hsa-miR-149-3p	0.00905997	0.0423925	2.66249
hsa-miR-200c-3p	0.00933159	0.0433401	0.531918
hsa-miR-6848-5p	0.00971875	0.0446325	3.20664
hsa-miR-377-3p	0.00975225	0.0446325	4.6779
hsa-miR-106b-5p	0.00989665	0.0449652	0.78807
hsa-miR-664b-5p	0.0104916	0.0473254	1.71204

## Sheet: Suppl. table 3C
Supplementary table 3C: Significantly differentially expressed miRNAs from week 0 to week 25 in both treatment arms, regardless of treatment response.
	Bevacizumab arm		Chemotherapy arm
miRNAs	p-value*	Fold change	p-value*	Fold change
hsa-miR-4655-3p	1.82116e-06	8.49499	4.61976e-07	11.4034
hsa-miR-4324	7.46971e-05	8.42481	3.89915e-06	7.24513
hsa-miR-99a-5p	0.000318733	6.03787	1.04733e-05	4.88453
hsa-miR-125b-5p	7.46971e-05	5.74404	1.02774e-05	4.62059
hsa-miR-187-5p	9.8541e-06	5.68886	8.47773e-07	8.80585
hsa-miR-100-5p	0.000210164	5.49239	3.79877e-05	4.13227
hsa-miR-143-3p	0.0382523	5.11894	0.00378907	3.99919
hsa-miR-377-3p	0.0446325	4.6779	0.0206138	3.55174
hsa-miR-4665-5p	0.000438156	4.20242	0.00106138	4.67136
hsa-miR-195-5p	0.0392868	4.11528	0.00636365	3.36564
hsa-miR-328-5p	5.24973e-10	4.08867	4.30393e-08	4.00359
hsa-miR-143-5p	0.0213905	3.95376	0.000325403	3.98398
hsa-miR-4655-5p	0.0328329	3.92868	0.00200509	4.64174
hsa-miR-497-5p	0.021884	3.64593	0.00119223	3.66973
hsa-miR-376a-3p	0.0085782	3.51213	0.000482638	3.68199
hsa-miR-125b-2-3p	4.80366e-05	3.33766	4.61976e-07	4.47428
hsa-miR-376c-3p	0.0213905	3.24985	0.0013399	3.48322
hsa-miR-6894-5p	0.0181244	3.21688	0.00530436	2.89661
hsa-miR-195-3p	6.20884e-05	3.21625	4.35834e-06	4.01773
hsa-miR-6848-5p	0.0446325	3.20664	0.000934229	4.37988
hsa-miR-145-5p	0.000746771	3.20457	4.35834e-06	3.38011
hsa-miR-381-3p	0.00579089	3.18474	2.83103e-05	3.77263
hsa-miR-4634	9.94887e-08	3.11077	3.85762e-07	2.90315
hsa-miR-4472	0.00516245	3.00133	0.000797789	3.54943
hsa-miR-4687-3p	1.82116e-06	2.99872	8.47773e-07	3.10217
hsa-miR-8087	0.000435636	2.99006	1.64369e-05	6.64562
hsa-miR-4253	0.0100848	2.93063	0.00118145	5.12059
hsa-miR-548q	7.46971e-05	2.89067	8.47773e-07	4.06137
hsa-let-7c-5p	0.0399645	2.86911	0.00362826	2.58774
hsa-miR-6790-5p	1.91501e-05	2.77526	4.61976e-07	3.35424
hsa-miR-1202	1.82116e-06	2.75081	8.47773e-07	2.77577
hsa-miR-6068	1.82116e-06	2.70647	1.17966e-06	2.66004
hsa-miR-140-3p	0.00259438	2.69536	2.83103e-05	2.84952
hsa-miR-6749-5p	1.82116e-06	2.66908	8.43637e-07	2.60379
hsa-miR-149-3p	0.0423925	2.66249	0.0121074	2.92837
hsa-miR-26a-5p	0.0382523	2.61309	0.00485172	2.3451
hsa-miR-572	9.8541e-06	2.57788	9.44355e-06	2.46079
hsa-miR-1227-5p	1.13852e-05	2.57613	1.25863e-06	2.59633
hsa-miR-4767	0.00192556	2.55225	0.000427542	2.96383
hsa-miR-1246	0.00175177	2.46686	4.61131e-05	2.34579
hsa-miR-1973	0.0137257	2.42825	0.0219911	2.07081
hsa-miR-198	0.00820396	2.39682	0.000488502	2.06472
hsa-miR-371b-5p	0.000157649	2.35719	4.54224e-06	2.25351
hsa-miR-638	9.8541e-06	2.35547	4.61976e-07	2.52927
hsa-miR-4707-5p	0.00877242	2.35158	5.77954e-05	2.34491
hsa-miR-4741	9.8541e-06	2.32516	3.89915e-06	2.32736
hsa-miR-2861	1.27407e-05	2.2776	4.61976e-07	2.5053
hsa-miR-5096	0.00105677	2.22766	0.000130103	2.77389
hsa-miR-4299	0.000104755	2.22568	5.35441e-06	2.14618
hsa-miR-345-3p	0.0261537	2.09574	0.0024563	2.43587
hsa-miR-1343-5p	0.0379777	2.07986	0.00070771	4.39125
hsa-miR-939-5p	0.000104755	2.06915	3.79877e-05	2.01025
hsa-miR-6869-5p	0.000407627	2.06405	2.97992e-05	2.02527
hsa-miR-6777-5p	0.0268694	2.02461	0.00098064	2.59832
hsa-miR-6851-5p	0.0109767	2.00971	0.000117	2.95167
hsa-miR-1268b	0.000290233	1.98158	5.03072e-05	2.00222
hsa-miR-623	0.00568739	1.96169	0.000768498	2.22905
hsa-miR-5008-5p	0.0242925	1.94992	0.000867576	1.9779
hsa-miR-6802-5p	0.0118399	1.92209	0.000259816	3.4008
hsa-miR-202-3p	0.00757348	1.91256	2.71195e-05	2.38693
hsa-miR-6125	9.62945e-05	1.90925	1.77651e-06	1.9417
hsa-miR-760	0.0303951	1.90844	0.0101572	2.12535
hsa-miR-7704	0.000164499	1.90737	4.19183e-06	1.97693
hsa-miR-6861-5p	0.00248596	1.90571	0.000127212	2.33351
hsa-miR-6800-5p	0.000164499	1.9045	9.37311e-06	1.97984
hsa-miR-940	0.000210164	1.89863	0.000116832	1.6411
hsa-miR-7107-5p	0.00281245	1.89277	0.00066284	2.18398
hsa-miR-4787-3p	0.000633828	1.88799	0.00485172	1.57499
hsa-miR-4787-5p	0.0004421	1.87749	8.74761e-05	1.80289
hsa-miR-6786-5p	3.92608e-05	1.86852	8.24031e-07	2.19793
hsa-miR-4728-5p	0.00321167	1.867	3.51013e-06	2.32425
hsa-miR-5001-5p	0.000418089	1.86679	2.75003e-05	1.81092
hsa-miR-1229-5p	0.00800678	1.8596	0.000130103	1.96522
hsa-miR-1207-5p	7.54921e-05	1.85186	1.77651e-06	2.14993
hsa-miR-6075	0.0178447	1.83499	0.00272952	1.8183
hsa-miR-1915-3p	0.000106555	1.80325	1.06376e-06	1.90913
hsa-miR-7106-5p	0.00136408	1.7977	0.00033776	2.83127
hsa-miR-6794-5p	0.00206141	1.78522	0.000137035	2.00652
hsa-miR-3135b	0.000498938	1.76785	0.000117	1.68219
hsa-miR-6806-5p	0.0280872	1.7545	0.000427542	2.13461
hsa-miR-3960	0.000428797	1.74205	1.09932e-05	1.81367
hsa-miR-139-3p	1.13852e-05	1.73383	4.61976e-07	2.25546
hsa-miR-6831-5p	0.022236	1.73345	0.00485172	1.99765
hsa-miR-134-5p	9.62945e-05	1.72743	1.04733e-05	1.86574
hsa-miR-6775-5p	0.0213905	1.72646	0.00136651	1.95162
hsa-miR-6087	0.000186326	1.71391	2.28225e-05	1.85178
hsa-miR-664b-5p	0.0473254	1.71204	0.00236211	1.72222
hsa-miR-6089	0.000210164	1.69843	2.1462e-05	1.77043
hsa-miR-6752-5p	0.007121	1.65945	8.89864e-05	1.83439
hsa-miR-6728-5p	0.0004078	1.65889	1.76316e-05	1.84339
hsa-miR-4633-5p	0.0137257	1.6431	0.00540443	1.84444
hsa-miR-6088	0.00220624	1.64262	2.48785e-05	1.81815
hsa-miR-671-5p	0.0268546	1.63751	0.00269728	1.75259
hsa-miR-8069	5.84249e-05	1.62423	4.5563e-06	1.69826
hsa-miR-6858-5p	0.00156694	1.62393	3.30379e-05	1.73067
hsa-miR-6085	0.00418207	1.61636	4.19183e-06	1.76091
hsa-miR-6090	0.00106721	1.59747	0.000838849	1.63266
hsa-miR-575	0.0382523	1.58279	0.00801014	1.7256
hsa-miR-564	0.000157231	1.5784	5.59506e-06	1.98838
hsa-miR-762	0.0124283	1.56526	0.000554054	1.66354
hsa-miR-4516	0.000878217	1.53921	0.000331554	1.54498
hsa-miR-4281	0.00192556	1.5385	5.683e-05	1.71007
hsa-miR-3196	0.00105677	1.52498	2.25367e-05	1.55093
hsa-miR-4532	0.0004078	1.52433	6.84093e-06	1.7992
hsa-miR-6738-5p	0.000901585	1.51292	3.13735e-05	1.80227
hsa-miR-4466	0.0031297	1.51	7.49572e-05	1.55844
hsa-miR-6768-5p	0.00597608	1.50797	0.00116867	1.55213
hsa-miR-3926	0.0327087	1.50104	0.000555839	1.73435
hsa-miR-3656	0.0280872	1.47093	0.000130103	1.75144
hsa-miR-6727-5p	0.0155365	1.46136	0.00125166	1.63977
hsa-miR-3937	0.00944511	1.45388	0.000194194	1.97083
hsa-miR-6763-5p	0.0118399	1.45243	0.000822846	1.55645
hsa-miR-663a	0.0282577	1.44251	0.0200409	1.39672
hsa-miR-6821-5p	0.010513	1.42123	0.000204367	1.56026
hsa-miR-6789-5p	0.0358148	1.37588	0.00547088	1.42953
hsa-miR-6791-5p	0.0314822	1.32649	0.00118145	1.42006
hsa-miR-4672	0.0181244	1.30268	0.022323	1.25927
hsa-miR-6165	0.041604	1.2947	0.000871948	1.45296
hsa-miR-874-3p	0.0127309	1.22763	0.000114838	1.3894
hsa-miR-296-5p	0.0085782	1.11385	0.00070771	2.09973
hsa-miR-4465	0.00152652	0.745632	0.0145751	0.816975
hsa-miR-4449	0.000110607	0.557043	0.0308851	0.704967
hsa-miR-425-5p	0.0168727	0.429055	0.0246104	0.601465
hsa-miR-130b-3p	0.00800678	0.405279	0.0145751	0.569875
hsa-miR-141-3p	0.000589364	0.306629	0.019363	0.548411
hsa-miR-183-3p	0.000110607	0.166922	0.000571478	0.249766
* Benjamin Hockberg corrected p-value

## Sheet: Suppl. table 4
Supplementary table 4: miRNA-mRNA-protein correlations at each time point
Week 0:						Week 12:						Week 25:
miRNA	protein	p-value	beta-value			miRNA	protein	p-value	beta-value			miRNA	protein	p-value	beta-value
hsa-miR-3648	Histone_H3	3.38067e-08	-0.738543			hsa-miR-3195	Histone_H3	7.05937e-09	-1.00087			hsa-miR-2392	Histone_H3	9.20982e-08	-1.034
hsa-miR-4689	Histone_H3	3.71783e-07	-0.712828			hsa-miR-30c-1-3p	Histone_H3	1.3486e-08	-0.953425			hsa-miR-1275	Histone_H3	1.06199e-07	-0.985113
hsa-miR-4651	Histone_H3	9.84061e-08	-0.678956			hsa-miR-5010-5p	Histone_H3	1.38416e-08	-0.952234			hsa-miR-4428	Histone_H3	4.62571e-08	-0.942918
hsa-miR-3610	Histone_H3	2.32211e-08	-0.67424			hsa-miR-4443	Histone_H3	3.75719e-08	-0.919257			hsa-miR-6769b-5p	Histone_H3	1.39124e-08	-0.932336
hsa-miR-7150	Histone_H3	1.41861e-07	-0.66619			hsa-miR-6780b-5p	Histone_H3	1.17436e-10	-0.908162			hsa-miR-6772-5p	Histone_H3	3.60206e-07	-0.928711
hsa-miR-1181	Histone_H3	1.23708e-08	-0.66568			hsa-miR-652-5p	Histone_H3	5.79902e-08	-0.897106			hsa-miR-4463	Histone_H3	5.23744e-08	-0.928089
hsa-miR-127-3p	RBM15	3.43565e-08	-0.642116			hsa-miR-3131	Histone_H3	8.8168e-08	-0.893103			hsa-miR-6774-5p	Histone_H3	1.61267e-07	-0.919704
hsa-miR-6780b-5p	Histone_H3	4.78246e-10	-0.640367			hsa-miR-4463	Histone_H3	1.37246e-08	-0.878498			hsa-miR-6785-5p	Histone_H3	8.48175e-08	-0.914642
hsa-miR-30c-1-3p	Histone_H3	2.59336e-07	-0.637584			hsa-miR-4651	Histone_H3	8.35118e-09	-0.871901			hsa-miR-135a-3p	Histone_H3	2.54169e-07	-0.895712
hsa-miR-1275	Histone_H3	2.37045e-08	-0.636845			hsa-miR-6734-5p	Histone_H3	3.28801e-07	-0.859334			hsa-miR-665	Histone_H3	1.8326e-09	-0.893659
hsa-miR-4428	Histone_H3	4.36691e-10	-0.63109			hsa-miR-4746-3p	Histone_H3	3.66708e-07	-0.846854			hsa-miR-513c-5p	Histone_H3	2.04913e-07	-0.8638
hsa-miR-4515	Histone_H3	2.39468e-07	-0.627898			hsa-miR-513b-5p	Histone_H3	5.65449e-10	-0.835337			hsa-miR-494-3p	Histone_H3	3.23993e-08	-0.863486
hsa-miR-2392	Histone_H3	3.21175e-07	-0.626424			hsa-miR-1275	Histone_H3	3.12254e-10	-0.829646			hsa-miR-188-5p	Histone_H3	6.31408e-08	-0.858265
hsa-miR-188-5p	Histone_H3	2.16879e-08	-0.610868			hsa-miR-6132	Histone_H3	6.6522e-10	-0.82901			hsa-miR-4697-5p	Histone_H3	4.65849e-09	-0.774491
hsa-miR-4459	Histone_H3	4.25401e-08	-0.610525			hsa-miR-6127	Histone_H3	2.0314e-08	-0.828032			hsa-miR-1915-3p	X53BP1	1.33596e-08	-0.743665
hsa-miR-6772-5p	Histone_H3	3.33466e-08	-0.609973			hsa-miR-3648	Histone_H3	1.77146e-08	-0.82504			hsa-miR-425-5p	JNK_pT183_Y185	1.81081e-07	-0.725993
hsa-miR-513b-5p	Histone_H3	4.09866e-08	-0.604073			hsa-miR-4788	Histone_H3	1.55639e-07	-0.823523			hsa-miR-4707-5p	GCN5L2	9.8164e-09	-0.692876
hsa-miR-381-3p	RBM15	6.78036e-10	-0.598837			hsa-miR-1181	Histone_H3	9.53633e-10	-0.81033			hsa-miR-548q	GCN5L2	3.2694e-07	-0.684913
hsa-miR-4481	Histone_H3	3.26647e-08	-0.598625			hsa-miR-2392	Histone_H3	9.19553e-09	-0.799039			hsa-miR-4707-5p	X53BP1	2.3053e-09	-0.67421
hsa-miR-6887-5p	Histone_H3	6.87635e-08	-0.597897			hsa-miR-665	Histone_H3	8.98131e-11	-0.791321			hsa-miR-548q	X53BP1	8.10991e-08	-0.671656
hsa-miR-6132	Histone_H3	5.7368e-09	-0.596477			hsa-miR-5006-5p	Histone_H3	2.65886e-08	-0.7897			hsa-miR-6724-5p	X53BP1	5.89482e-09	-0.662047
hsa-miR-513c-5p	Histone_H3	1.10197e-08	-0.591473			hsa-miR-7150	Histone_H3	3.84386e-09	-0.789405			hsa-miR-4687-3p	GCN5L2	1.29489e-07	-0.661456
hsa-miR-4721	Histone_H3	2.69127e-09	-0.590519			hsa-miR-642b-3p	Histone_H3	1.58096e-07	-0.787733			hsa-miR-4271	X53BP1	3.36701e-07	-0.661261
hsa-miR-4478	Histone_H3	1.32572e-08	-0.58686			hsa-miR-4689	Histone_H3	2.15226e-07	-0.787028			hsa-miR-6125	GCN5L2	1.52939e-07	-0.659125
hsa-miR-6893-5p	Histone_H3	5.63141e-08	-0.58199			hsa-miR-4758-5p	Histone_H3	1.89079e-09	-0.783659			hsa-miR-6075	X53BP1	4.81922e-08	-0.651121
hsa-miR-130a-3p	RBM15	2.2214e-10	-0.580106			hsa-miR-6887-5p	Histone_H3	2.22705e-08	-0.776666			hsa-miR-2861	GCN5L2	1.22016e-07	-0.649356
hsa-miR-135a-3p	Histone_H3	1.70166e-09	-0.576614			hsa-miR-4721	Histone_H3	2.17353e-09	-0.768451			hsa-miR-8063	X53BP1	3.39801e-07	-0.649086
hsa-miR-494-3p	Histone_H3	1.16619e-08	-0.569336			hsa-miR-513c-5p	Histone_H3	2.71526e-11	-0.76685			hsa-miR-4433a-3p	X53BP1	4.31427e-08	-0.646758
hsa-miR-665	Histone_H3	9.28438e-10	-0.565893			hsa-miR-4428	Histone_H3	6.29729e-12	-0.765528			hsa-miR-6724-5p	GCN5L2	6.62604e-08	-0.646299
hsa-miR-6769b-5p	Histone_H3	1.92388e-08	-0.561389			hsa-miR-4481	Histone_H3	3.47899e-10	-0.763604			hsa-miR-371b-5p	X53BP1	3.22153e-08	-0.637611
hsa-miR-4697-5p	Histone_H3	5.57309e-10	-0.54912			hsa-miR-6857-5p	Histone_H3	6.49089e-09	-0.762189			hsa-miR-2861	X53BP1	4.50873e-08	-0.63629
hsa-miR-195-5p	RBM15	2.08499e-10	-0.547674			hsa-miR-197-5p	Histone_H3	3.05056e-09	-0.75866			hsa-miR-6125	X53BP1	1.52976e-07	-0.631145
hsa-miR-3652	Histone_H3	9.07973e-08	-0.546251			hsa-miR-4459	Histone_H3	3.00752e-09	-0.755601			hsa-miR-371b-5p	GCN5L2	1.82192e-07	-0.628677
hsa-miR-6785-5p	Histone_H3	1.08753e-09	-0.533235			hsa-miR-8072	Histone_H3	2.4992e-07	-0.754993			hsa-miR-3656	X53BP1	2.98529e-08	-0.626977
hsa-miR-101-3p	RBM15	3.17115e-08	-0.529927			hsa-miR-5787	Histone_H3	2.26199e-07	-0.754576			hsa-miR-210-3p	Rab11	3.32098e-08	-0.619443
hsa-miR-29a-3p	RBM15	1.61171e-08	-0.522164			hsa-miR-6769b-5p	Histone_H3	1.25971e-09	-0.74883			hsa-miR-6068	GCN5L2	1.73065e-07	-0.616325
hsa-miR-4522	Histone_H3	3.86615e-08	-0.517783			hsa-miR-4697-5p	Histone_H3	2.78671e-10	-0.745947			hsa-miR-4505	GCN5L2	2.77799e-07	-0.614862
hsa-miR-3945	Histone_H3	9.99099e-08	-0.517376			hsa-miR-4478	Histone_H3	5.20043e-09	-0.745048			hsa-miR-4505	X53BP1	1.16746e-07	-0.614448
hsa-miR-6129	Histone_H3	1.92953e-07	-0.516836			hsa-miR-135a-3p	Histone_H3	7.4929e-11	-0.74434			hsa-miR-4507	GCN5L2	2.23253e-07	-0.613036
hsa-miR-376a-3p	RBM15	1.0015e-09	-0.508139			hsa-miR-188-5p	Histone_H3	2.12226e-09	-0.742914			hsa-miR-638	GCN5L2	1.2644e-07	-0.612833
hsa-miR-140-3p	RBM15	1.08271e-07	-0.50758			hsa-miR-494-3p	Histone_H3	8.47099e-10	-0.7402			hsa-miR-1587	X53BP1	2.30953e-08	-0.612638
hsa-miR-497-5p	RBM15	4.88287e-10	-0.506283			hsa-miR-6785-5p	Histone_H3	8.04565e-11	-0.740092			hsa-miR-572	GCN5L2	2.71065e-07	-0.604059
hsa-miR-125b-2-3p	RBM15	6.86762e-09	-0.496324			hsa-miR-6893-5p	Histone_H3	4.08948e-09	-0.734313			hsa-miR-210-3p	ATM_pS1981	2.50258e-07	-0.599578
hsa-miR-4769-5p	Histone_H3	1.38982e-07	-0.486619			hsa-miR-3945	Histone_H3	2.49277e-08	-0.731583			hsa-miR-6791-5p	X53BP1	3.57193e-07	-0.59882
hsa-let-7b-5p	RBM15	2.25673e-09	-0.484533			hsa-miR-622	Histone_H3	3.17625e-07	-0.728896			hsa-miR-1587	GCN5L2	1.30747e-07	-0.598437
hsa-let-7c-5p	RBM15	8.65378e-10	-0.480951			hsa-miR-6772-5p	Histone_H3	1.66928e-08	-0.725671			hsa-miR-210-3p	CD31	3.56327e-08	-0.598371
hsa-miR-376c-3p	RBM15	6.2542e-10	-0.480814			hsa-miR-3610	Histone_H3	1.65945e-07	-0.703235			hsa-miR-4707-5p	JNK2	1.28114e-07	-0.597576
hsa-miR-100-5p	RBM15	2.08053e-10	-0.475939			hsa-miR-6129	Histone_H3	2.23965e-08	-0.693218			hsa-miR-6068	X53BP1	1.08911e-07	-0.593887
hsa-miR-424-5p	RBM15	3.76524e-08	-0.475559			hsa-miR-338-5p	Histone_H3	1.80521e-07	-0.682558			hsa-miR-1227-5p	GCN5L2	8.1407e-08	-0.591477
hsa-miR-377-3p	RBM15	1.05647e-09	-0.474919			hsa-miR-4522	Histone_H3	9.04654e-08	-0.652699			hsa-miR-6803-5p	X53BP1	1.08035e-07	-0.590358
hsa-miR-199a-5p	RBM15	2.65722e-09	-0.473656			hsa-miR-6780b-5p	Fibronectin	2.04588e-07	-0.626345			hsa-miR-378d	Raptor	3.40115e-07	-0.589153
hsa-miR-574-3p	RBM15	9.79049e-09	-0.473239			hsa-miR-6132	Fibronectin	1.23398e-08	-0.620853			hsa-miR-141-3p	YB1_pS102	1.06453e-08	-0.586101
hsa-miR-4324	RBM15	5.46311e-11	-0.472439			hsa-miR-4634	PMS2	2.38048e-07	-0.601312			hsa-miR-1227-5p	X53BP1	1.34573e-08	-0.586025
hsa-miR-99a-5p	RBM15	1.34415e-10	-0.470629			hsa-miR-1275	Fibronectin	3.30225e-07	-0.579623			hsa-miR-4507	JNK2	1.44235e-07	-0.580776
hsa-miR-199b-5p	RBM15	3.39137e-10	-0.469623			hsa-miR-4481	Fibronectin	1.80768e-07	-0.554405			hsa-miR-638	X53BP1	2.21804e-07	-0.577105
hsa-miR-30e-5p	RBM15	2.27932e-07	-0.469094			hsa-miR-4428	Fibronectin	1.77451e-08	-0.545084			hsa-miR-7977	FoxM1	3.12083e-07	-0.571138
hsa-miR-181c-5p	RBM15	2.87757e-07	-0.466719			hsa-miR-6785-5p	Fibronectin	2.77099e-08	-0.542014			hsa-miR-1260a	Chk2_pT68	4.29565e-08	-0.56963
hsa-miR-26a-5p	RBM15	4.17105e-09	-0.466477			hsa-miR-665	Fibronectin	1.85727e-07	-0.534837			hsa-miR-6790-5p	mTOR	6.13121e-08	-0.565665
hsa-miR-487b-3p	RBM15	9.61481e-09	-0.464771			hsa-miR-4697-5p	Fibronectin	3.38256e-08	-0.5301			hsa-miR-21-3p	N_Ras	4.78187e-08	-0.557676
hsa-miR-214-3p	RBM15	5.53403e-09	-0.462914			hsa-miR-135a-3p	Fibronectin	1.50444e-07	-0.52792			hsa-miR-1260a	FoxM1	4.91248e-08	-0.555518
hsa-miR-125b-5p	RBM15	7.34971e-11	-0.459229			hsa-miR-494-3p	Fibronectin	6.06548e-08	-0.521765			hsa-miR-1260b	FoxM1	3.53054e-07	-0.552343
hsa-miR-126-3p	RBM15	5.17993e-08	-0.459043			hsa-miR-199a-3p	Fibronectin	5.84593e-08	0.421683			hsa-miR-6779-5p	X53BP1	8.54097e-08	-0.546926
hsa-miR-30e-3p	RBM15	8.97701e-09	-0.457214			hsa-miR-28-5p	Fibronectin	3.54647e-07	0.426442			hsa-miR-7977	C_Raf_pS338	1.70056e-07	-0.5434
hsa-miR-28-5p	RBM15	2.30801e-08	-0.456349			hsa-miR-23a-3p	Fibronectin	2.1844e-07	0.438427			hsa-miR-375	ACVRL1	6.99998e-10	-0.542173
hsa-let-7f-5p	RBM15	2.19313e-08	-0.45319			hsa-let-7i-5p	Fibronectin	4.75285e-08	0.442607			hsa-miR-4707-5p	mTOR	3.23925e-08	-0.541072
hsa-let-7a-5p	RBM15	4.76121e-09	-0.452197			hsa-miR-199b-5p	Fibronectin	3.4246e-08	0.445983			hsa-miR-1260a	C_Raf_pS338	1.44195e-08	-0.535587
hsa-let-7g-5p	RBM15	8.41937e-08	-0.447421			hsa-miR-140-5p	Fibronectin	2.43435e-08	0.44858			hsa-miR-6779-5p	GCN5L2	2.62227e-07	-0.529802
hsa-miR-26b-5p	RBM15	3.99195e-09	-0.441			hsa-miR-660-5p	Fibronectin	1.0184e-07	0.449597			hsa-miR-183-5p	Chk2_pT68	5.30473e-09	-0.52817
hsa-miR-199a-3p	RBM15	3.00479e-09	-0.44022			hsa-miR-100-5p	Fibronectin	2.15505e-07	0.460252			hsa-miR-4286	FoxM1	3.16317e-07	-0.52436
hsa-miR-30c-5p	RBM15	1.67264e-08	-0.437422			hsa-miR-214-3p	Fibronectin	5.43325e-08	0.464742			hsa-miR-141-3p	C_Raf_pS338	2.10008e-08	-0.523564
hsa-let-7i-5p	RBM15	5.23035e-08	-0.436809			hsa-miR-221-3p	Fibronectin	1.65462e-08	0.466943			hsa-miR-141-3p	N_Ras	1.82231e-10	-0.523216
hsa-miR-145-5p	RBM15	5.55399e-09	-0.433382			hsa-miR-126-3p	Fibronectin	5.85561e-08	0.467527			hsa-miR-141-3p	JNK_pT183_Y185	8.44659e-08	-0.52115
hsa-miR-148a-3p	RBM15	7.47054e-08	-0.43259			hsa-miR-125b-5p	Fibronectin	2.54359e-07	0.472704			hsa-miR-141-3p	ACVRL1	2.68958e-09	-0.513533
hsa-miR-23b-3p	RBM15	3.32518e-08	-0.427341			hsa-miR-152-3p	Fibronectin	1.51198e-08	0.476868			hsa-miR-210-3p	YAP_R_E	2.48034e-08	-0.510287
hsa-miR-205-5p	RBM15	2.0312e-07	-0.425791			hsa-miR-15a-5p	Fibronectin	2.94074e-07	0.478306			hsa-miR-378a-3p	YB1	3.69181e-07	-0.506079
hsa-miR-10b-5p	RBM15	2.4016e-07	-0.425369			hsa-miR-424-5p	Fibronectin	1.05478e-07	0.478772			hsa-miR-451a	Syk	1.75455e-07	-0.505857
hsa-miR-140-5p	RBM15	5.76971e-08	-0.423753			hsa-miR-16-5p	Fibronectin	3.36637e-07	0.479977			hsa-miR-141-3p	ATM_pS1981	3.4358e-09	-0.502132
hsa-miR-20b-5p	RBM15	1.27409e-07	-0.422098			hsa-miR-146a-5p	Fibronectin	2.67889e-07	0.48632			hsa-miR-141-3p	Bak	1.31132e-08	-0.50106
hsa-miR-361-5p	RBM15	4.59471e-08	-0.421664			hsa-miR-377-3p	Fibronectin	1.52462e-07	0.500742			hsa-miR-7977	ATM_pS1981	1.32289e-07	-0.498916
hsa-miR-30a-3p	RBM15	3.12717e-07	-0.417699			hsa-miR-223-3p	Fibronectin	1.21658e-08	0.532531			hsa-miR-1260a	ATM_pS1981	1.43512e-08	-0.49885
hsa-miR-16-5p	RBM15	6.75341e-08	-0.412682			hsa-miR-20b-5p	Histone_H3	1.15614e-09	0.61055			hsa-miR-429	ATM_pS1981	1.1504e-07	-0.498103
hsa-miR-27b-3p	RBM15	7.45731e-08	-0.412617			hsa-miR-185-5p	Histone_H3	8.53515e-08	0.622882			hsa-miR-141-3p	Bid	1.05191e-08	-0.492016
hsa-miR-152-3p	RBM15	9.82549e-09	-0.407382			hsa-miR-17-5p	Histone_H3	6.82081e-09	0.623616			hsa-miR-4286	ATM_pS1981	1.08959e-08	-0.484711
hsa-miR-23a-3p	RBM15	4.22625e-08	-0.405321			hsa-miR-590-5p	Histone_H3	4.01296e-09	0.636107			hsa-miR-183-3p	Bak	1.34758e-07	-0.480121
hsa-let-7d-5p	RBM15	1.26997e-07	-0.398187			hsa-miR-10b-5p	Histone_H3	9.3849e-10	0.640387			hsa-miR-370-3p	Bim	1.04639e-08	-0.469309
hsa-miR-15b-5p	RBM15	2.56983e-07	-0.398181			hsa-miR-19a-3p	Histone_H3	3.50826e-08	0.64278			hsa-miR-6790-5p	A_Raf	1.23802e-07	-0.465893
hsa-miR-382-5p	RBM15	8.89039e-09	-0.397755			hsa-miR-374a-5p	Histone_H3	5.39331e-11	0.643106			hsa-miR-141-3p	N_Cadherin	2.73362e-08	-0.465459
hsa-miR-132-3p	RBM15	3.35663e-08	-0.393655			hsa-miR-362-5p	Histone_H3	3.32307e-08	0.645713			hsa-miR-6790-5p	ER_alpha	1.02067e-08	-0.462465
hsa-miR-374a-5p	RBM15	2.63315e-07	-0.393587			hsa-miR-20a-5p	Histone_H3	9.18362e-10	0.649607			hsa-miR-1260a	ACVRL1	1.15883e-08	-0.45955
hsa-miR-143-3p	RBM15	5.59349e-09	-0.392875			hsa-miR-98-5p	Histone_H3	1.23835e-11	0.650125			hsa-miR-200a-3p	ATM_pS1981	6.70992e-08	-0.456162
hsa-miR-15a-5p	RBM15	1.07491e-07	-0.391924			hsa-miR-199a-3p	Histone_H3	2.64889e-11	0.650779			hsa-miR-96-5p	Chk2_pT68	2.43401e-07	-0.454536
hsa-miR-27a-3p	RBM15	6.00717e-08	-0.384169			hsa-let-7d-5p	Histone_H3	4.15909e-12	0.65117			hsa-miR-1260b	ACVRL1	6.69916e-08	-0.454322
hsa-miR-409-3p	RBM15	2.96561e-08	-0.383033			hsa-let-7f-5p	Histone_H3	5.65595e-12	0.652766			hsa-miR-141-3p	Rab11_R_E	6.29652e-08	-0.453741
hsa-miR-221-3p	RBM15	3.08682e-07	-0.380753			hsa-miR-19b-3p	Histone_H3	3.70507e-07	0.661039			hsa-miR-7977	ACVRL1	2.92956e-07	-0.451423
hsa-miR-143-5p	RBM15	9.91076e-08	-0.361464			hsa-miR-26a-5p	Histone_H3	1.3634e-08	0.662918			hsa-miR-1260a	Rab11_R_E	2.89502e-07	-0.449641
hsa-let-7e-5p	RBM15	2.62304e-07	-0.354443			hsa-miR-361-5p	Histone_H3	7.2453e-09	0.664816			hsa-miR-141-3p	IRS1	4.96917e-10	-0.436873
hsa-miR-155-5p	Caspase_7_cleaved	2.42576e-07	0.381883			hsa-let-7a-5p	Histone_H3	4.07008e-12	0.665541			hsa-miR-342-5p	ATM_pS1981	2.34623e-07	-0.435186
hsa-miR-382-5p	Histone_H3	2.03157e-07	0.488082			hsa-miR-199a-5p	Histone_H3	3.04126e-09	0.666111			hsa-miR-4286	N_Ras	2.24498e-07	-0.432737
hsa-miR-143-3p	Histone_H3	7.81889e-08	0.499835			hsa-miR-186-5p	Histone_H3	5.59287e-08	0.67548			hsa-miR-183-5p	C_Raf_pS338	3.06107e-07	-0.432154
hsa-miR-324-5p	Histone_H3	1.46115e-07	0.502109			hsa-miR-342-3p	Histone_H3	3.25064e-07	0.67732			hsa-miR-183-5p	ACVRL1	3.01513e-09	-0.432072
hsa-miR-152-3p	Histone_H3	2.93693e-07	0.507513			hsa-miR-365a-3p	Histone_H3	9.92852e-10	0.677612			hsa-miR-183-5p	ATM_pS1981	2.40155e-08	-0.429255
hsa-miR-27a-3p	Histone_H3	9.97237e-08	0.510593			hsa-miR-28-5p	Histone_H3	2.21455e-11	0.67802			hsa-miR-1260a	TTF1	3.77583e-07	-0.428821
hsa-miR-21-5p	Histone_H3	5.60828e-08	0.527081			hsa-miR-374b-5p	Histone_H3	3.10571e-11	0.679969			hsa-miR-200a-3p	ACVRL1	2.44449e-07	-0.428105
hsa-miR-365a-3p	Histone_H3	1.01349e-08	0.535051			hsa-let-7e-5p	Histone_H3	3.00056e-11	0.679977			hsa-miR-4286	ACVRL1	2.23581e-07	-0.425347
hsa-miR-362-5p	Histone_H3	7.99132e-08	0.54135			hsa-miR-140-5p	Histone_H3	3.02339e-12	0.681456			hsa-miR-141-3p	Stathmin_1	9.98918e-08	-0.419584
hsa-let-7e-5p	Histone_H3	9.96928e-10	0.542237			hsa-miR-101-3p	Histone_H3	1.0245e-08	0.681869			hsa-miR-141-3p	Heregulin	8.75118e-08	-0.418419
hsa-miR-532-3p	Histone_H3	8.15036e-09	0.545202			hsa-miR-99a-5p	Histone_H3	1.06501e-09	0.683448			hsa-miR-4707-5p	ER_alpha	1.87988e-07	-0.402969
hsa-miR-27b-3p	Histone_H3	1.74761e-07	0.547531			hsa-miR-214-3p	Histone_H3	5.82383e-10	0.683988			hsa-miR-96-5p	ATM_pS1981	5.49559e-08	-0.397419
hsa-miR-30c-5p	Histone_H3	2.26599e-07	0.549796			hsa-miR-30e-5p	Histone_H3	2.36775e-07	0.686009			hsa-miR-3198	Bim	2.2054e-08	-0.396365
hsa-miR-15a-5p	Histone_H3	2.47633e-08	0.551837			hsa-miR-3651	Histone_H3	1.56535e-10	0.686582			hsa-miR-96-5p	ACVRL1	4.44459e-08	-0.393443
hsa-miR-361-5p	Histone_H3	1.47452e-07	0.552007			hsa-miR-199b-5p	Histone_H3	6.1897e-12	0.686867			hsa-miR-141-3p	Notch1	3.76715e-07	-0.390208
hsa-miR-34b-5p	Histone_H3	2.9094e-07	0.552554			hsa-miR-29a-3p	Histone_H3	2.31383e-10	0.686894			hsa-miR-183-5p	Notch1	5.67616e-08	-0.375727
hsa-miR-148b-3p	Histone_H3	7.12275e-08	0.553543			hsa-miR-532-5p	Histone_H3	1.64591e-10	0.686923			hsa-miR-451a	p70_S6K1	9.30005e-08	-0.362573
hsa-miR-24-3p	Histone_H3	9.6073e-08	0.557197			hsa-miR-25-3p	Histone_H3	1.22926e-10	0.687118			hsa-miR-6790-5p	IGF1R_beta	3.55383e-07	-0.233336
hsa-miR-214-3p	Histone_H3	3.57905e-07	0.563554			hsa-miR-342-5p	Histone_H3	6.08676e-08	0.687945			hsa-miR-4707-5p	IGF1R_beta	1.40783e-07	-0.222155
hsa-miR-23b-3p	Histone_H3	9.84871e-08	0.563657			hsa-miR-376a-3p	Histone_H3	3.27287e-07	0.688074			hsa-miR-1260b	IGF1R_beta	3.34516e-07	0.18303
hsa-miR-199a-3p	Histone_H3	3.02535e-08	0.564872			hsa-miR-221-3p	Histone_H3	2.80714e-11	0.688827			hsa-miR-7977	IGF1R_beta	3.18788e-07	0.190186
hsa-miR-125b-5p	Histone_H3	1.16107e-08	0.566723			hsa-miR-93-5p	Histone_H3	2.04981e-08	0.692799			hsa-miR-1260a	IGF1R_beta	1.40643e-08	0.191633
hsa-miR-532-5p	Histone_H3	2.56557e-09	0.567175			hsa-miR-106b-5p	Histone_H3	1.06065e-08	0.693002			hsa-miR-141-3p	IGF1R_beta	1.99607e-08	0.196901
hsa-miR-221-3p	Histone_H3	6.80873e-09	0.568089			hsa-miR-200a-3p	Histone_H3	1.70384e-07	0.69326			hsa-miR-96-5p	AMPK_alpha_pT172	1.46226e-07	0.313954
hsa-miR-376c-3p	Histone_H3	2.15004e-07	0.569602			hsa-miR-96-5p	Histone_H3	7.52259e-09	0.697202			hsa-miR-20a-5p	Caveolin_1	3.00452e-07	0.321135
hsa-miR-23a-3p	Histone_H3	7.86823e-09	0.570223			hsa-miR-26b-5p	Histone_H3	6.12384e-12	0.6975			hsa-miR-21-3p	PREX1	1.88966e-07	0.332356
hsa-miR-99a-5p	Histone_H3	3.64949e-08	0.571962			hsa-miR-15b-5p	Histone_H3	2.10263e-10	0.697791			hsa-miR-23a-3p	Caveolin_1	3.32523e-07	0.336673
hsa-miR-19a-3p	Histone_H3	2.30755e-07	0.573733			hsa-miR-27a-3p	Histone_H3	1.6071e-10	0.699333			hsa-miR-4286	A_Raf	3.03759e-07	0.339222
hsa-miR-4324	Histone_H3	1.65134e-08	0.574006			hsa-miR-100-5p	Histone_H3	1.29089e-10	0.700075			hsa-miR-4286	B_Raf_pS445	9.94027e-08	0.339227
hsa-miR-26a-5p	Histone_H3	2.0151e-07	0.574351			hsa-miR-183-5p	Histone_H3	1.05131e-08	0.700231			hsa-miR-17-5p	Caveolin_1	2.87509e-07	0.346884
hsa-miR-664a-3p	Histone_H3	2.13644e-08	0.575109			hsa-miR-30b-5p	Histone_H3	1.96889e-08	0.701681			hsa-miR-126-3p	Caveolin_1	1.67273e-07	0.352388
hsa-let-7b-5p	Histone_H3	2.04151e-07	0.575363			hsa-miR-23a-3p	Histone_H3	7.7267e-12	0.703475			hsa-miR-195-5p	Caveolin_1	1.88634e-07	0.352804
hsa-miR-660-5p	Histone_H3	9.57735e-10	0.578359			hsa-miR-487b-3p	Histone_H3	1.96681e-07	0.704607			hsa-miR-1260b	B_Raf_pS445	1.6527e-07	0.353509
hsa-miR-132-3p	Histone_H3	2.04596e-09	0.579214			hsa-miR-34a-5p	Histone_H3	3.94761e-12	0.706465			hsa-miR-375	B_Raf_pS445	7.56843e-08	0.355035
hsa-miR-16-5p	Histone_H3	1.90434e-08	0.581468			hsa-miR-532-3p	Histone_H3	2.21141e-09	0.708184			hsa-miR-100-5p	Caveolin_1	1.72289e-07	0.359814
hsa-miR-199b-5p	Histone_H3	1.96334e-08	0.5823			hsa-miR-152-3p	Histone_H3	3.57331e-11	0.710804			hsa-miR-4324	Caveolin_1	2.55306e-07	0.360175
hsa-miR-26b-5p	Histone_H3	9.53151e-09	0.584702			hsa-miR-424-5p	Histone_H3	5.0788e-10	0.710857			hsa-miR-1260a	B_Raf_pS445	6.33824e-09	0.364373
hsa-miR-148a-3p	Histone_H3	7.23485e-08	0.585681			hsa-miR-30e-3p	Histone_H3	9.8866e-09	0.711059			hsa-miR-96-5p	GSK_3ab	2.63715e-07	0.368555
hsa-miR-19b-3p	Histone_H3	2.40358e-07	0.586375			hsa-miR-200b-5p	Histone_H3	2.85558e-07	0.711159			hsa-miR-96-5p	DJ1	3.90836e-08	0.37064
hsa-miR-107	Histone_H3	9.35914e-09	0.58654			hsa-miR-660-5p	Histone_H3	2.55694e-12	0.712379			hsa-miR-96-5p	RSK	1.26661e-08	0.37269
hsa-let-7c-5p	Histone_H3	4.21976e-08	0.590348			hsa-miR-126-3p	Histone_H3	2.05538e-12	0.713447			hsa-miR-1260b	mTOR_pS2448	2.72997e-07	0.373143
hsa-miR-103a-3p	Histone_H3	1.84218e-08	0.591812			hsa-miR-148b-3p	Histone_H3	3.39694e-10	0.713481			hsa-miR-96-5p	mTOR	1.63834e-08	0.373326
hsa-miR-125a-5p	Histone_H3	1.12495e-08	0.592104			hsa-miR-484	Histone_H3	4.77578e-08	0.71375			hsa-miR-7977	B_Raf_pS445	4.76863e-08	0.375967
hsa-miR-100-5p	Histone_H3	2.08086e-08	0.593287			hsa-miR-21-5p	Histone_H3	2.05651e-10	0.716588			hsa-miR-183-5p	RSK	4.32184e-08	0.376419
hsa-miR-377-3p	Histone_H3	3.34095e-08	0.596074			hsa-let-7i-5p	Histone_H3	6.67929e-14	0.718548			hsa-miR-141-3p	A_Raf	8.64962e-09	0.376767
hsa-miR-30e-3p	Histone_H3	3.62506e-08	0.59622			hsa-miR-23b-3p	Histone_H3	1.92176e-10	0.719832			hsa-miR-30a-5p	Bim	2.40264e-07	0.383602
hsa-miR-98-5p	Histone_H3	6.1526e-10	0.598398			hsa-miR-4324	Histone_H3	5.04243e-10	0.720727			hsa-miR-21-5p	PKC_delta_pS664	1.24973e-07	0.38418
hsa-miR-374a-5p	Histone_H3	3.97027e-09	0.59909			hsa-miR-377-3p	Histone_H3	4.58441e-09	0.721299			hsa-miR-141-3p	ER_alpha	6.59918e-09	0.388272
hsa-miR-223-3p	Histone_H3	3.04515e-08	0.601718			hsa-miR-125b-5p	Histone_H3	1.35722e-10	0.722822			hsa-miR-141-3p	B_Raf_pS445	3.3437e-10	0.388895
hsa-miR-146b-5p	Histone_H3	1.09625e-09	0.602131			hsa-let-7c-5p	Histone_H3	1.02072e-09	0.726507			hsa-miR-96-5p	p38	3.54959e-08	0.389088
hsa-let-7d-5p	Histone_H3	7.47955e-10	0.606075			hsa-miR-27b-3p	Histone_H3	7.75586e-11	0.727645			hsa-miR-183-5p	DJ1	3.94688e-08	0.389128
hsa-miR-34a-5p	Histone_H3	1.37233e-07	0.608239			hsa-miR-652-3p	Histone_H3	3.87934e-08	0.728415			hsa-miR-183-5p	mTOR	2.6249e-08	0.389177
hsa-miR-140-5p	Histone_H3	9.486e-09	0.608431			hsa-miR-200b-3p	Histone_H3	8.29763e-08	0.733317			hsa-miR-96-5p	PDK1_pS241	1.93927e-07	0.392434
hsa-miR-331-3p	Histone_H3	3.31355e-08	0.608931			hsa-let-7g-5p	Histone_H3	1.32514e-12	0.734742			hsa-miR-21-5p	mTOR	6.65742e-08	0.392791
hsa-miR-151a-5p	Histone_H3	1.76742e-10	0.609191			hsa-miR-142-3p	Histone_H3	7.98584e-09	0.735669			hsa-miR-183-5p	GSK_3ab	1.17056e-07	0.397484
hsa-miR-374b-5p	Histone_H3	3.37009e-09	0.611924			hsa-miR-107	Histone_H3	1.70689e-10	0.736588			hsa-miR-1260b	AMPK_alpha_pT172	1.12206e-07	0.40183
hsa-let-7a-5p	Histone_H3	3.92439e-09	0.612936			hsa-miR-103a-3p	Histone_H3	3.60165e-10	0.738144			hsa-miR-148b-3p	PKC_delta_pS664	1.68672e-07	0.40426
hsa-miR-574-3p	Histone_H3	3.8666e-08	0.616794			hsa-miR-143-3p	Histone_H3	4.77432e-10	0.741211			hsa-miR-200b-3p	RSK	1.69923e-07	0.410943
hsa-miR-20b-5p	Histone_H3	5.07115e-09	0.622396			hsa-miR-324-5p	Histone_H3	3.46265e-09	0.74489			hsa-miR-21-3p	B_Raf_pS445	1.44048e-07	0.412684
hsa-miR-106b-5p	Histone_H3	1.14285e-07	0.623935			hsa-miR-497-5p	Histone_H3	2.43598e-10	0.745061			hsa-miR-342-5p	PKC_delta_pS664	7.03674e-08	0.414354
hsa-miR-15b-5p	Histone_H3	5.38698e-10	0.629816			hsa-miR-361-3p	Histone_H3	4.10866e-10	0.745141			hsa-miR-375	RSK	2.93542e-07	0.416552
hsa-miR-30b-5p	Histone_H3	1.25704e-09	0.630305			hsa-miR-24-3p	Histone_H3	4.14481e-10	0.746657			hsa-miR-30a-5p	RSK	4.47532e-08	0.417498
hsa-miR-200c-3p	Histone_H3	1.10476e-07	0.636588			hsa-miR-664b-3p	Histone_H3	1.34384e-08	0.747207			hsa-miR-141-3p	DJ1	2.51003e-07	0.41788
hsa-miR-3651	Histone_H3	1.16551e-08	0.637076			hsa-miR-195-5p	Histone_H3	4.81681e-11	0.749554			hsa-miR-141-3p	XRCC1	1.65366e-09	0.419767
hsa-let-7f-5p	Histone_H3	3.29362e-09	0.637886			hsa-miR-99b-5p	Histone_H3	7.54692e-08	0.751151			hsa-miR-200b-3p	mTOR	2.09867e-07	0.421983
hsa-miR-93-5p	Histone_H3	2.57919e-07	0.638003			hsa-miR-376c-3p	Histone_H3	5.37104e-08	0.751487			hsa-miR-141-3p	AMPK_alpha_pT172	6.06856e-10	0.422916
hsa-miR-361-3p	Histone_H3	1.36831e-08	0.641085			hsa-miR-128-3p	Histone_H3	2.29518e-08	0.753677			hsa-miR-200a-3p	RSK	8.97695e-09	0.424847
hsa-let-7i-5p	Histone_H3	2.96386e-09	0.641116			hsa-miR-146a-5p	Histone_H3	2.15865e-10	0.754879			hsa-miR-1260a	AMPK_alpha_pT172	8.62174e-10	0.426187
hsa-miR-151b	Histone_H3	1.60642e-10	0.641539			hsa-miR-16-5p	Histone_H3	4.29483e-11	0.756495			hsa-miR-183-5p	p38	6.08958e-09	0.426432
hsa-miR-497-5p	Histone_H3	7.59689e-09	0.645455			hsa-miR-331-3p	Histone_H3	2.96369e-10	0.757294			hsa-miR-183-5p	PDK1_pS241	3.71151e-08	0.430777
hsa-miR-25-3p	Histone_H3	1.89672e-08	0.65595			hsa-miR-181c-5p	Histone_H3	1.35908e-07	0.757899			hsa-miR-375	mTOR	2.84201e-07	0.431458
hsa-miR-424-5p	Histone_H3	1.92451e-08	0.656859			hsa-miR-15a-5p	Histone_H3	2.83736e-11	0.760254			hsa-miR-30a-5p	E_Cadherin	2.79744e-07	0.431485
hsa-let-7g-5p	Histone_H3	1.99573e-09	0.663617			hsa-miR-125a-5p	Histone_H3	1.63998e-10	0.766576			hsa-miR-342-5p	mTOR	3.56954e-08	0.431613
hsa-miR-28-5p	Histone_H3	1.34526e-09	0.66464			hsa-miR-8485	Histone_H3	1.46578e-08	0.768211			hsa-miR-183-3p	p38	3.80659e-07	0.432334
hsa-miR-20a-5p	Histone_H3	8.22959e-09	0.675662			hsa-miR-130a-3p	Histone_H3	2.5787e-10	0.771865			hsa-miR-4286	AMPK_alpha_pT172	4.21838e-10	0.433671
hsa-miR-10b-5p	Histone_H3	3.76237e-10	0.677569			hsa-miR-145-5p	Histone_H3	1.17603e-07	0.772756			hsa-miR-7975	AMPK_alpha_pT172	2.77898e-07	0.435019
hsa-miR-664b-3p	Histone_H3	2.49016e-08	0.679397			hsa-miR-29b-3p	Histone_H3	3.17073e-07	0.783466			hsa-miR-1260a	DJ1	1.10836e-07	0.437864
hsa-miR-8485	Histone_H3	1.70876e-07	0.680648			hsa-miR-574-3p	Histone_H3	1.0258e-09	0.791501			hsa-miR-331-3p	PKC_delta_pS664	1.12697e-07	0.438272
hsa-miR-126-3p	Histone_H3	2.33751e-09	0.685193			hsa-miR-223-3p	Histone_H3	1.4895e-11	0.792327			hsa-miR-200c-3p	RSK	1.94007e-07	0.439609
hsa-miR-17-5p	Histone_H3	7.45425e-09	0.701365			hsa-miR-132-3p	Histone_H3	1.49809e-12	0.794508			hsa-miR-21-5p	p38	9.21305e-09	0.439854
hsa-miR-200b-3p	Histone_H3	5.41434e-08	0.705336			hsa-let-7b-5p	Histone_H3	5.81629e-09	0.795456			hsa-miR-193b-3p	DJ1	3.63626e-07	0.440214
hsa-miR-29a-3p	Histone_H3	2.75501e-08	0.705467			hsa-miR-30c-5p	Histone_H3	2.59094e-08	0.806244			hsa-miR-200a-3p	mTOR	6.55278e-09	0.442387
hsa-miR-195-5p	Histone_H3	2.00046e-09	0.711493			hsa-miR-150-5p	Histone_H3	3.22418e-11	0.806271			hsa-miR-342-5p	p38	8.27875e-08	0.442868
hsa-miR-197-3p	Histone_H3	1.05016e-07	0.742829			hsa-miR-766-3p	Histone_H3	2.26712e-09	0.811268			hsa-miR-200a-3p	E_Cadherin	1.46613e-08	0.443241
						hsa-miR-140-3p	Histone_H3	1.5627e-08	0.823944			hsa-miR-4286	DJ1	7.58108e-09	0.44348
						hsa-miR-664a-3p	Histone_H3	3.83128e-10	0.824723			hsa-miR-183-5p	JNK2	1.36363e-07	0.444514
						hsa-miR-146b-5p	Histone_H3	3.78307e-12	0.825709			hsa-miR-141-3p	p38	1.50188e-07	0.44452
						hsa-miR-151b	Histone_H3	3.49969e-09	0.833362			hsa-miR-141-3p	MSH2	3.44642e-11	0.444548
						hsa-miR-148a-3p	Histone_H3	1.43184e-10	0.845444			hsa-miR-7977	DJ1	2.9067e-07	0.445646
						hsa-miR-151a-5p	Histone_H3	5.77598e-10	0.848014			hsa-miR-7977	AMPK_alpha_pT172	4.2848e-09	0.44763
						hsa-miR-378d	Myosin_11	1.21722e-07	0.860156			hsa-miR-183-3p	GSK_3ab	1.11615e-07	0.447745
						hsa-miR-155-5p	Histone_H3	7.84338e-08	0.863348			hsa-miR-96-5p	GCN5L2	6.62121e-08	0.449591
						hsa-miR-197-3p	Histone_H3	1.35099e-09	0.869576			hsa-miR-17-3p	RSK	8.99168e-08	0.449725
						hsa-miR-378a-3p	Myosin_11	1.13147e-07	0.880125			hsa-miR-200b-3p	E_Cadherin	1.0054e-07	0.453647
						hsa-miR-378i	Myosin_11	8.11948e-08	0.886652			hsa-miR-342-3p	PKC_delta_pS664	1.66194e-07	0.45443
						hsa-miR-425-5p	Histone_H3	1.01254e-08	0.912249			hsa-miR-141-3p	Bim	1.50114e-09	0.455532
												hsa-miR-200c-3p	mTOR	1.93821e-07	0.456147
												hsa-miR-1260a	GSK_3ab	2.53503e-07	0.456386
												hsa-miR-21-3p	MSH2	1.76852e-08	0.459621
												hsa-miR-1227-5p	ACVRL1	2.85209e-07	0.461789
												hsa-miR-1260b	X14_3_3_zeta	2.18012e-07	0.463165
												hsa-miR-210-3p	MSH2	3.40905e-07	0.464698
												hsa-miR-141-3p	B_Raf	1.45856e-07	0.4651
												hsa-miR-429	RSK	9.57009e-09	0.470153
												hsa-miR-1260a	p38	2.56839e-08	0.470948
												hsa-miR-1260b	RSK	2.08042e-09	0.471087
												hsa-miR-1260a	X14_3_3_zeta	2.04243e-08	0.471787
												hsa-miR-141-3p	PDK1_pS241	2.42134e-07	0.471847
												hsa-miR-429	E_Cadherin	7.63953e-08	0.472637
												hsa-miR-21-3p	A_Raf	2.41765e-09	0.473979
												hsa-miR-342-3p	mTOR	1.12488e-07	0.474199
												hsa-miR-141-3p	GSK_3ab	2.81214e-08	0.475433
												hsa-miR-4286	PDK1_pS241	5.61528e-08	0.477109
												hsa-miR-4286	GSK_3ab	1.79238e-08	0.477244
												hsa-miR-183-5p	X53BP1	1.00903e-07	0.478619
												hsa-miR-1260b	p38	7.42899e-08	0.480697
												hsa-miR-342-3p	p38	2.75306e-07	0.481125
												hsa-miR-200a-3p	b_Catenin	2.41628e-08	0.482885
												hsa-miR-199a-3p	X53BP1	1.97105e-07	0.483388
												hsa-miR-429	mTOR	9.71287e-09	0.484812
												hsa-miR-141-3p	X14_3_3_zeta	4.18531e-09	0.486265
												hsa-miR-183-5p	GCN5L2	2.86852e-08	0.489865
												hsa-miR-7977	GSK_3ab	1.91035e-07	0.490185
												hsa-miR-4286	p38	3.87724e-09	0.490434
												hsa-miR-4286	b_Catenin	5.50546e-08	0.491086
												hsa-miR-29b-3p	mTOR	3.72593e-08	0.491841
												hsa-miR-128-3p	X53BP1	2.50166e-07	0.494061
												hsa-miR-7977	PDK1_pS241	2.93062e-07	0.49558
												hsa-miR-1260b	mTOR	4.93242e-09	0.496673
												hsa-miR-6068	ACVRL1	2.4657e-07	0.49863
												hsa-miR-21-3p	Akt	1.31448e-07	0.498735
												hsa-miR-4284	mTOR	2.85646e-07	0.498943
												hsa-miR-1260a	b_Catenin	2.98155e-08	0.499469
												hsa-miR-4286	RSK	1.20909e-11	0.502322
												hsa-miR-1260a	mTOR	1.18205e-10	0.502866
												hsa-miR-30a-5p	b_Catenin	6.82132e-08	0.504095
												hsa-miR-1306-3p	HER2_pY1248	2.61961e-07	0.506463
												hsa-miR-4286	mTOR	3.96922e-11	0.507021
												hsa-miR-4449	B_Raf_pS445	2.59574e-07	0.508953
												hsa-miR-1260a	X53BP1	2.19367e-07	0.510246
												hsa-miR-4286	X14_3_3_zeta	5.51897e-10	0.510384
												hsa-miR-200b-3p	b_Catenin	1.95253e-08	0.510542
												hsa-miR-4286	JNK2	1.97434e-08	0.51188
												hsa-miR-141-3p	E_Cadherin	9.35802e-11	0.51472
												hsa-miR-7977	X14_3_3_zeta	1.48629e-08	0.515
												hsa-miR-1260a	RSK	9.28765e-13	0.515398
												hsa-miR-371b-5p	ACVRL1	1.70057e-07	0.516085
												hsa-miR-2861	ACVRL1	2.61337e-07	0.517889
												hsa-miR-17-3p	b_Catenin	3.55038e-07	0.518615
												hsa-miR-1260b	JNK2	8.41704e-08	0.518781
												hsa-miR-429	b_Catenin	6.04496e-08	0.521054
												hsa-miR-200c-3p	b_Catenin	1.30366e-07	0.524092
												hsa-miR-7704	ACVRL1	2.11421e-07	0.524753
												hsa-miR-4687-3p	ACVRL1	3.49675e-07	0.525733
												hsa-miR-1260a	JNK2	5.86905e-09	0.526058
												hsa-miR-7977	b_Catenin	7.85062e-08	0.527374
												hsa-miR-141-3p	mTOR	1.43178e-12	0.527537
												hsa-miR-342-5p	GCN5L2	2.48394e-08	0.528632
												hsa-miR-7977	p38	5.24369e-09	0.529351
												hsa-miR-7977	RSK	2.73395e-11	0.533159
												hsa-miR-7975	RSK	2.16345e-09	0.533993
												hsa-miR-195-3p	FAK_pY397	1.67834e-07	0.536883
												hsa-let-7e-5p	X53BP1	2.57069e-08	0.53917
												hsa-miR-7975	mTOR	6.86891e-09	0.540571
												hsa-miR-3651	X53BP1	2.97031e-07	0.542336
												hsa-miR-21-3p	mTOR	2.44692e-08	0.544801
												hsa-miR-141-3p	b_Catenin	2.25529e-10	0.547397
												hsa-miR-7977	mTOR	8.23534e-11	0.54938
												hsa-miR-141-3p	RSK	7.45855e-15	0.549727
												hsa-miR-484	mTOR	1.81358e-07	0.549797
												hsa-miR-1260b	GCN5L2	1.09675e-07	0.549826
												hsa-miR-148b-3p	X53BP1	2.26323e-08	0.551047
												hsa-miR-21-5p	X53BP1	1.35801e-09	0.556469
												hsa-miR-7977	X53BP1	7.16306e-08	0.558492
												hsa-miR-4707-5p	ACVRL1	9.56744e-09	0.561347
												hsa-miR-7975	JNK2	1.58604e-07	0.564745
												hsa-miR-6790-5p	Stathmin_1	1.34459e-07	0.56498
												hsa-miR-7975	b_Catenin	1.14965e-07	0.565329
												hsa-miR-6125	ACVRL1	2.30252e-08	0.567311
												hsa-miR-301a-3p	mTOR_pS2448	1.22695e-07	0.568106
												hsa-miR-8087	ACVRL1	2.56569e-08	0.570226
												hsa-miR-200a-3p	GCN5L2	3.62324e-10	0.570249
												hsa-miR-6790-5p	N_Cadherin	2.68693e-07	0.572079
												hsa-miR-1260b	Tuberin	3.52637e-07	0.573287
												hsa-miR-200b-3p	GCN5L2	3.39129e-09	0.575191
												hsa-miR-3198	p21	3.47583e-07	0.576709
												hsa-miR-7977	JNK2	2.60482e-09	0.578602
												hsa-miR-7977	GCN5L2	3.91601e-08	0.581534
												hsa-miR-6125	Rab11_R_E	1.74384e-07	0.582723
												hsa-miR-1260a	GCN5L2	1.04328e-09	0.584756
												hsa-miR-210-3p	mTOR	4.74359e-08	0.584808
												hsa-miR-548q	ACVRL1	7.39756e-08	0.587703
												hsa-miR-21-3p	ATM	8.09906e-08	0.588625
												hsa-miR-375	GCN5L2	2.50925e-09	0.588722
												hsa-miR-21-3p	eEF2	1.69158e-07	0.589922
												hsa-miR-342-3p	GCN5L2	3.31743e-08	0.590105
												hsa-miR-4286	Tuberin	7.73528e-09	0.595329
												hsa-miR-4687-3p	Rab11_R_E	6.43218e-08	0.595855
												hsa-miR-342-5p	X53BP1	2.02228e-09	0.596246
												hsa-let-7a-5p	Histone_H3	2.43245e-07	0.59993
												hsa-miR-3135b	Bak	3.63548e-07	0.604216
												hsa-miR-6790-5p	ACVRL1	6.67688e-09	0.60425
												hsa-miR-141-3p	GCN5L2	6.60122e-11	0.604343
												hsa-miR-210-3p	GSK_3ab	2.84485e-07	0.608093
												hsa-miR-200c-3p	GCN5L2	6.92051e-09	0.61068
												hsa-miR-21-3p	GSK_3ab	3.02956e-09	0.611221
												hsa-miR-939-5p	C_Raf_pS338	1.75533e-07	0.612359
												hsa-miR-6790-5p	Bid	1.65251e-07	0.613003
												hsa-miR-7975	GCN5L2	9.52942e-08	0.613559
												hsa-miR-6790-5p	Rab11_R_E	5.62825e-08	0.61708
												hsa-miR-21-3p	PDK1_pS241	4.30415e-09	0.617365
												hsa-let-7f-5p	Histone_H3	1.03964e-07	0.618025
												hsa-miR-21-3p	PMS2	5.49366e-09	0.618553
												hsa-miR-429	GCN5L2	9.15467e-10	0.619876
												hsa-miR-4449	RSK	1.02736e-07	0.620048
												hsa-miR-210-3p	PMS2	2.4475e-07	0.620119
												hsa-miR-21-3p	p38	1.53036e-09	0.621198
												hsa-miR-28-5p	Histone_H3	1.0481e-07	0.621906
												hsa-miR-21-3p	GSK_3ab_pS21_S9	9.5828e-08	0.62468
												hsa-miR-210-3p	eEF2	1.45716e-07	0.626887
												hsa-miR-26b-5p	Histone_H3	4.7605e-08	0.626939
												hsa-miR-331-3p	X53BP1	3.09963e-09	0.62863
												hsa-miR-4261	RSK	2.02054e-07	0.628805
												hsa-miR-21-3p	GSK_3b_pS9	8.40568e-08	0.630087
												hsa-miR-151a-3p	mTOR	2.8223e-08	0.631217
												hsa-miR-6790-5p	Bak	9.11464e-08	0.633845
												hsa-miR-4284	GCN5L2	8.50949e-08	0.634045
												hsa-miR-425-5p	mTOR	1.64869e-08	0.635989
												hsa-miR-374a-5p	Histone_H3	1.79318e-08	0.635996
												hsa-miR-342-3p	X53BP1	3.3074e-08	0.638265
												hsa-miR-424-5p	Histone_H3	2.67821e-07	0.645116
												hsa-let-7d-5p	Histone_H3	2.03169e-08	0.647097
												hsa-miR-425-5p	GSK_3ab	7.89052e-08	0.649241
												hsa-miR-210-3p	p38	9.46315e-09	0.64933
												hsa-miR-17-5p	Histone_H3	2.24842e-07	0.650445
												hsa-miR-210-3p	PDK1_pS241	6.21102e-08	0.650751
												hsa-miR-221-3p	Histone_H3	1.6763e-07	0.650841
												hsa-miR-21-3p	Mcl_1	1.91596e-09	0.652041
												hsa-miR-7977	Tuberin	1.04693e-08	0.652497
												hsa-miR-199b-5p	Histone_H3	3.38828e-08	0.655378
												hsa-miR-23a-3p	Histone_H3	2.81302e-08	0.662825
												hsa-let-7i-5p	Histone_H3	3.52534e-08	0.663188
												hsa-miR-6790-5p	C_Raf_pS338	1.2774e-07	0.665302
												hsa-miR-374b-5p	Histone_H3	1.13329e-08	0.666347
												hsa-miR-151a-3p	b_Catenin	3.62379e-07	0.67037
												hsa-miR-195-5p	Histone_H3	8.34255e-08	0.675448
												hsa-miR-98-5p	Histone_H3	3.1518e-08	0.677722
												hsa-miR-365a-3p	Histone_H3	2.5607e-07	0.679053
												hsa-let-7g-5p	Histone_H3	1.92096e-08	0.680438
												hsa-miR-140-5p	Histone_H3	1.47139e-08	0.682512
												hsa-miR-301a-3p	mTOR	8.23625e-08	0.688863
												hsa-miR-24-3p	Histone_H3	1.59693e-07	0.689196
												hsa-miR-210-3p	eIF4E	7.95484e-08	0.691155
												hsa-miR-126-3p	Histone_H3	3.6541e-08	0.695169
												hsa-miR-143-3p	Histone_H3	2.34002e-07	0.698628
												hsa-miR-128-3p	Histone_H3	5.43815e-08	0.699232
												hsa-miR-301a-3p	p38	3.44745e-07	0.701701
												hsa-miR-21-3p	PKC_beta_II_pS660	7.97668e-09	0.706012
												hsa-miR-4449	b_Catenin	2.01514e-07	0.707703
												hsa-let-7e-5p	Histone_H3	1.824e-07	0.709495
												hsa-miR-146b-5p	Histone_H3	1.48803e-07	0.715365
												hsa-miR-27b-3p	Histone_H3	2.31924e-07	0.717902
												hsa-miR-486-5p	UBAC1	1.67814e-13	0.725446
												hsa-miR-6790-5p	FoxM1	1.10944e-07	0.728216
												hsa-miR-223-3p	Histone_H3	1.08143e-08	0.736418
												hsa-miR-23b-3p	Histone_H3	2.90115e-07	0.74645
												hsa-miR-3651	Histone_H3	1.1499e-07	0.747195
												hsa-miR-103a-3p	Histone_H3	3.32901e-07	0.753951
												hsa-miR-151a-3p	GCN5L2	7.98517e-08	0.755786
												hsa-miR-425-5p	GCN5L2	5.72494e-08	0.758804
												hsa-miR-107	Histone_H3	1.49489e-07	0.763255
												hsa-miR-15b-5p	Histone_H3	9.08922e-08	0.775013
												hsa-miR-16-5p	Histone_H3	1.91017e-08	0.779028
												hsa-miR-210-3p	GSK_3ab_pS21_S9	4.10415e-10	0.791154
												hsa-miR-210-3p	Tuberin	6.41811e-09	0.811597
												hsa-miR-146a-5p	Histone_H3	4.60639e-08	0.829819
												hsa-miR-8071	Chk2_pT68	2.3936e-07	0.994424

## Sheet: Suppl. table 5A
Supplementary table 5A: Significantly differentially expressed miRNAs between week 0 and week 25 in responding patients in the chemotherapy arm
miRNAs	p-value	BH corr p-value	Fold change
hsa-miR-328-5p	1.46858e-09	9.20797e-07	2.16748
hsa-miR-4634	2.7846e-08	8.72972e-06	1.66205
hsa-miR-2861	1.23797e-07	2.58735e-05	1.3816
hsa-miR-125b-2-3p	1.79472e-07	2.62403e-05	2.51404
hsa-miR-4655-3p	2.14472e-07	2.62403e-05	4.01418
hsa-miR-139-3p	2.51104e-07	2.62403e-05	1.39224
hsa-miR-638	3.32283e-07	2.9763e-05	1.37828
hsa-miR-6749-5p	4.93972e-07	3.55747e-05	1.49611
hsa-miR-4299	5.34197e-07	3.55747e-05	1.31941
hsa-miR-187-5p	5.78703e-07	3.55747e-05	3.61615
hsa-miR-4687-3p	6.24117e-07	3.55747e-05	1.695
hsa-miR-6786-5p	7.28215e-07	3.792e-05	1.21903
hsa-miR-1202	7.86219e-07	3.792e-05	1.58045
hsa-miR-548q	1.02601e-06	4.55995e-05	2.31576
hsa-miR-145-5p	1.14782e-06	4.55995e-05	2.05069
hsa-miR-195-3p	1.16362e-06	4.55995e-05	2.31849
hsa-miR-1915-3p	1.23688e-06	4.56191e-05	0.966135
hsa-miR-4532	1.66262e-06	5.79144e-05	0.928028
hsa-miR-1227-5p	2.56754e-06	8.47287e-05	1.41321
hsa-miR-4728-5p	2.75751e-06	8.64478e-05	1.24387
hsa-miR-378i	2.96066e-06	8.83968e-05	1.11783
hsa-miR-30c-2-3p	3.17785e-06	8.90855e-05	1.04762
hsa-miR-1207-5p	3.40997e-06	8.90855e-05	1.18558
hsa-miR-6068	3.40997e-06	8.90855e-05	1.44732
hsa-miR-6790-5p	3.7277e-06	9.34908e-05	1.92704
hsa-miR-140-3p	4.20582e-06	9.74626e-05	1.94749
hsa-miR-564	4.46029e-06	9.74626e-05	1.10837
hsa-miR-6125	4.50784e-06	9.74626e-05	0.978057
hsa-miR-8069	4.50784e-06	9.74626e-05	0.805047
hsa-miR-6085	4.83017e-06	9.84033e-05	0.907804
hsa-miR-4324	4.93626e-06	9.84033e-05	3.34533
hsa-miR-202-3p	5.02218e-06	9.84033e-05	1.51952
hsa-miR-125b-5p	5.54093e-06	0.000102181	2.54113
hsa-miR-99a-5p	5.54093e-06	0.000102181	2.65265
hsa-miR-193a-5p	6.79361e-06	0.000121703	0.650795
hsa-miR-378a-3p	7.77163e-06	0.000135356	0.922506
hsa-miR-7704	1.15588e-05	0.000195875	0.99402
hsa-miR-381-3p	1.19017e-05	0.000196377	2.35971
hsa-miR-320c	1.23378e-05	0.000198354	0.699606
hsa-miR-134-5p	2.05943e-05	0.000322815	0.974147
hsa-miR-371b-5p	2.48509e-05	0.000380036	1.11675
hsa-miR-6800-5p	2.64436e-05	0.000394765	1.05326
hsa-miR-378d	2.87484e-05	0.000419192	1.9865
hsa-miR-572	3.18129e-05	0.000453334	1.33488
hsa-miR-100-5p	3.3818e-05	0.000464749	2.36054
hsa-miR-143-5p	3.40964e-05	0.000464749	2.34666
hsa-miR-940	3.81871e-05	0.000509433	0.828665
hsa-miR-3960	4.05641e-05	0.000519055	0.911073
hsa-miR-4741	4.05641e-05	0.000519055	1.22353
hsa-miR-6087	4.57376e-05	0.000573549	0.947285
hsa-miR-6089	5.798e-05	0.000712813	0.893173
hsa-miR-320d	6.14851e-05	0.000741369	0.720697
hsa-miR-6088	6.51867e-05	0.00075689	0.915417
hsa-miR-6728-5p	6.51867e-05	0.00075689	0.934498
hsa-miR-320e	6.90947e-05	0.00078768	0.71997
hsa-miR-6869-5p	8.70105e-05	0.000974206	1.0715
hsa-miR-8087	0.000102051	0.00110684	2.64296
hsa-miR-376a-3p	0.000102387	0.00110684	2.3429
hsa-miR-4281	0.000109166	0.00116012	0.81992
hsa-miR-320b	0.00011547	0.00116773	0.540183
hsa-miR-3656	0.00011547	0.00116773	0.863206
hsa-miR-6738-5p	0.00011547	0.00116773	0.949883
hsa-miR-3196	0.00012211	0.00121528	0.672436
hsa-miR-4466	0.000144213	0.00137003	0.658406
hsa-miR-4516	0.000144213	0.00137003	0.68242
hsa-miR-6090	0.000144213	0.00137003	0.841778
hsa-miR-6821-5p	0.000169976	0.00156727	0.701738
hsa-miR-874-3p	0.000169976	0.00156727	0.53177
hsa-miR-376c-3p	0.000177551	0.00160752	2.29141
hsa-miR-5001-5p	0.000179468	0.00160752	0.824891
hsa-miR-320a	0.000189449	0.00167302	0.495533
hsa-miR-6752-5p	0.000199941	0.0017173	0.915058
hsa-miR-762	0.000199941	0.0017173	0.826134
hsa-miR-497-5p	0.000205946	0.00171788	2.4246
hsa-miR-3135b	0.000210967	0.00171788	0.785013
hsa-miR-6858-5p	0.000210967	0.00171788	0.812108
hsa-miR-939-5p	0.000210967	0.00171788	1.02015
hsa-miR-1246	0.000234725	0.00188682	1.28769
hsa-miR-6851-5p	0.000274592	0.00217936	1.92453
hsa-miR-30d-5p	0.000305334	0.00239306	0.773617
hsa-miR-4707-5p	0.000333103	0.00257846	1.31167
hsa-miR-5096	0.000365192	0.00279239	1.85111
hsa-miR-1268b	0.000395074	0.00298447	1.00961
hsa-miR-4787-5p	0.000437321	0.00326429	0.813312
hsa-miR-1229-5p	0.000459966	0.00335347	1.01778
hsa-miR-6165	0.000459966	0.00335347	0.629504
hsa-let-7c-5p	0.000508517	0.00366483	1.7996
hsa-miR-1343-5p	0.000524641	0.00373807	2.35834
hsa-miR-6794-5p	0.000534517	0.00376564	1.0513
hsa-miR-6763-5p	0.000561731	0.00391339	0.722078
hsa-miR-6861-5p	0.000581342	0.00400551	1.55255
hsa-miR-4767	0.000610924	0.00416358	1.92765
hsa-miR-361-5p	0.000637411	0.00429738	1.58826
hsa-miR-26a-5p	0.000651172	0.00429773	1.62933
hsa-miR-7107-5p	0.000651172	0.00429773	1.23595
hsa-miR-130a-3p	0.000666934	0.00435591	2.21006
hsa-miR-3926	0.000681441	0.00440478	0.919811
hsa-miR-143-3p	0.000726926	0.00465084	2.73399
hsa-miR-195-5p	0.000753478	0.00477203	2.31524
hsa-miR-3937	0.000790716	0.00492373	0.918955
hsa-miR-6802-5p	0.000793136	0.00492373	1.95314
hsa-miR-6778-5p	0.000870283	0.00534968	0.782434
hsa-miR-10b-5p	0.000911662	0.00539899	2.47532
hsa-miR-4633-5p	0.000911662	0.00539899	1.11286
hsa-miR-198	0.000911972	0.00539899	1.32537
hsa-miR-29a-3p	0.000912747	0.00539899	1.75452
hsa-miR-6806-5p	0.000952797	0.00555646	1.40978
hsa-miR-6727-5p	0.000957094	0.00555646	0.838377
hsa-miR-378f	0.00102154	0.0058762	2.274
hsa-miR-4787-3p	0.00105173	0.00599488	0.865049
hsa-miR-23b-3p	0.0010871	0.00614065	2.00387
hsa-miR-7106-5p	0.00123792	0.00693015	1.62853
hsa-miR-7108-5p	0.00138905	0.00770738	0.736088
hsa-miR-136-5p	0.00143406	0.0078873	1.77146
hsa-miR-140-5p	0.00145748	0.00793101	3.00216
hsa-miR-30a-3p	0.0014673	0.00793101	2.20729
hsa-miR-126-3p	0.00152165	0.0081545	2.11954
hsa-miR-30a-5p	0.00159217	0.00846009	1.11839
hsa-miR-5189-5p	0.00164431	0.00866373	2.30624
hsa-miR-6722-3p	0.00174216	0.00903243	0.875891
hsa-miR-183-3p	0.0017431	0.00903243	-1.79236
hsa-miR-6724-5p	0.00182186	0.00936314	0.840638
hsa-miR-6747-5p	0.00189388	0.0096317	0.981553
hsa-miR-6789-5p	0.00190483	0.0096317	0.596435
hsa-miR-4472	0.00195826	0.00982263	2.02119
hsa-miR-4739	0.00199122	0.00983064	0.627039
hsa-miR-6791-5p	0.00199122	0.00983064	0.529904
hsa-miR-27b-3p	0.00205832	0.0100826	1.87053
hsa-miR-557	0.00217468	0.0104886	0.668826
hsa-miR-6768-5p	0.00217468	0.0104886	0.684152
hsa-miR-4695-5p	0.00227202	0.0108745	0.605521
hsa-miR-296-5p	0.0023173	0.0110072	1.25705
hsa-miR-30e-3p	0.00247599	0.0116725	2.5466
hsa-miR-6777-5p	0.0026039	0.0121839	1.36194
hsa-let-7b-5p	0.00282021	0.0129071	1.42905
hsa-miR-101-3p	0.00282021	0.0129071	1.70666
hsa-miR-575	0.00282021	0.0129071	0.990167
hsa-miR-5008-5p	0.00297211	0.013477	1.26088
hsa-miR-377-3p	0.00298773	0.013477	2.49437
hsa-miR-4665-5p	0.003033	0.0135691	2.48576
hsa-miR-6801-5p	0.00306108	0.0135691	1.39585
hsa-miR-502-3p	0.00307914	0.0135691	1.46115
hsa-miR-30c-5p	0.0030947	0.0135691	1.86293
hsa-miR-6812-5p	0.00378744	0.0164911	0.596635
hsa-miR-4632-5p	0.00394753	0.0170697	0.888969
hsa-miR-1228-3p	0.00411364	0.017546	0.392847
hsa-miR-1249-3p	0.00411364	0.017546	0.842577
hsa-miR-4253	0.00416543	0.0176468	2.53637
hsa-miR-199b-5p	0.00424169	0.017744	2.54328
hsa-miR-664b-3p	0.00424497	0.017744	1.41649
hsa-miR-3907	0.00446473	0.0182967	0.632431
hsa-miR-623	0.00446473	0.0182967	1.12417
hsa-miR-6775-5p	0.00446473	0.0182967	0.967234
hsa-miR-6848-5p	0.0045653	0.0185524	2.31465
hsa-miR-151b	0.00458633	0.0185524	1.76613
hsa-miR-3188	0.00465011	0.0186899	0.560455
hsa-miR-6872-3p	0.00476798	0.0190415	0.839318
hsa-miR-199a-5p	0.00484233	0.0191529	1.6027
hsa-miR-30b-3p	0.00485695	0.0191529	0.777914
hsa-miR-4655-5p	0.00542799	0.0212709	1.90921
hsa-miR-423-5p	0.00546216	0.0212719	0.303773
hsa-miR-4534	0.00568391	0.0219988	0.775011
hsa-miR-30b-5p	0.00639794	0.0246105	1.52347
hsa-miR-186-5p	0.00670361	0.0256291	1.40386
hsa-miR-29c-3p	0.00691708	0.026247	1.43605
hsa-miR-29c-5p	0.00694896	0.026247	1.7881
hsa-miR-4743-5p	0.00747316	0.0278909	0.779929
hsa-miR-4763-3p	0.00747316	0.0278909	0.616337
hsa-miR-214-3p	0.00776574	0.0288114	1.54456
hsa-miR-345-3p	0.00835787	0.0307317	1.59833
hsa-miR-30e-5p	0.00838138	0.0307317	0.964201
hsa-miR-4270	0.00870503	0.0311889	0.773536
hsa-miR-513a-5p	0.00870503	0.0311889	0.669248
hsa-miR-671-5p	0.00870503	0.0311889	0.790458
hsa-miR-6831-5p	0.00870503	0.0311889	1.0783
hsa-miR-193a-3p	0.00899272	0.0318418	1.53712
hsa-miR-6753-5p	0.00899272	0.0318418	0.827044
hsa-miR-127-3p	0.00903963	0.0318418	1.05606
hsa-miR-26b-5p	0.00932092	0.0326492	2.07852
hsa-miR-324-3p	0.00938549	0.0326928	0.54869
hsa-miR-1273g-3p	0.00974294	0.033565	0.417721
hsa-miR-6845-5p	0.00974294	0.033565	0.760865
hsa-miR-1268a	0.0104939	0.0355656	0.575566
hsa-miR-664b-5p	0.0104939	0.0355656	0.752719
hsa-miR-6723-5p	0.0104939	0.0355656	0.446284
hsa-miR-7162-3p	0.0110993	0.0374155	0.940248
hsa-miR-6075	0.011295	0.0376701	0.782401
hsa-miR-8063	0.011295	0.0376701	0.56397
hsa-miR-152-3p	0.0123626	0.0410124	1.90568
hsa-miR-605-5p	0.0128143	0.0422873	0.859235
hsa-miR-3940-5p	0.0135362	0.044204	0.471703
hsa-miR-6850-5p	0.0135362	0.044204	0.516277
hsa-miR-4685-5p	0.0139427	0.0452958	1.30488
hsa-miR-1185-1-3p	0.0140282	0.0453384	0.504208

## Sheet: Suppl. table 5B
Supplementary table 5B: Significantly differentially expressed miRNAs between week 0 and week 25 in responding patients in the bevacizumab arm
miRNAs	p-value	BH corr p-value	Fold change
hsa-miR-328-5p	9.89994e-08	6.20726e-05	1.78737
hsa-miR-4634	1.07279e-06	0.000336321	1.60865
hsa-miR-6790-5p	2.28665e-06	0.00047791	1.44184
hsa-miR-4741	4.67833e-06	0.000733328	1.3021
hsa-miR-4687-3p	9.22305e-06	0.000942318	1.58479
hsa-miR-1202	1.05203e-05	0.000942318	1.40017
hsa-miR-6749-5p	1.05203e-05	0.000942318	1.3747
hsa-miR-8069	2.54949e-05	0.00199816	0.831142
hsa-miR-4655-3p	2.88464e-05	0.00200963	2.77696
hsa-miR-195-3p	4.02654e-05	0.00252464	2.08724
hsa-miR-6068	5.82863e-05	0.00332232	1.45615
hsa-miR-939-5p	7.30929e-05	0.0038191	1.15247
hsa-miR-638	0.000126418	0.00551118	1.20724
hsa-miR-1227-5p	0.000140636	0.00551118	1.35123
hsa-miR-2861	0.000140636	0.00551118	1.16632
hsa-miR-6089	0.000140636	0.00551118	0.797953
hsa-miR-572	0.000156302	0.00576479	1.36177
hsa-miR-187-5p	0.000176242	0.00613908	2.18736
hsa-miR-1268b	0.000192514	0.00635295	1.05375
hsa-miR-3135b	0.000213353	0.00668862	0.957239
hsa-miR-183-3p	0.000231561	0.00691374	-3.13479
hsa-miR-6800-5p	0.000318925	0.00908936	0.907742
hsa-miR-1307-5p	0.000466673	0.0115578	-1.6694
hsa-miR-1915-3p	0.000470054	0.0115578	0.887791
hsa-miR-3960	0.000470054	0.0115578	0.774501
hsa-miR-3196	0.000516815	0.0115578	0.624946
hsa-miR-4465	0.000516815	0.0115578	-0.482396
hsa-miR-6869-5p	0.000516815	0.0115578	1.13819
hsa-miR-6125	0.000567754	0.0115578	0.9509
hsa-miR-6858-5p	0.000567754	0.0115578	0.726203
hsa-miR-125b-2-3p	0.00057144	0.0115578	1.92629
hsa-miR-125b-5p	0.000623197	0.0122108	2.71973
hsa-miR-6786-5p	0.000749018	0.0138128	0.754926
hsa-miR-7704	0.000749018	0.0138128	0.956103
hsa-miR-548q	0.000794642	0.0142354	1.24064
hsa-miR-139-3p	0.000820164	0.0142845	0.815061
hsa-miR-4324	0.000871115	0.0147619	3.11754
hsa-miR-4449	0.000897354	0.0148063	-0.786956
hsa-miR-371b-5p	0.00107169	0.0172294	1.28833
hsa-miR-4787-5p	0.00116981	0.0178895	0.96369
hsa-miR-940	0.00116981	0.0178895	0.888214
hsa-miR-4665-5p	0.00159495	0.0238103	2.02507
hsa-miR-5001-5p	0.0016482	0.0240331	0.96328
hsa-miR-100-5p	0.00186574	0.0259959	2.67566
hsa-miR-99a-5p	0.00186574	0.0259959	2.84585
hsa-miR-1207-5p	0.0019477	0.026548	0.710403
hsa-miR-564	0.00229496	0.0306158	0.685482
hsa-miR-145-5p	0.00269644	0.0338133	1.81567
hsa-miR-4787-3p	0.00269644	0.0338133	0.73663
hsa-miR-6738-5p	0.00269644	0.0338133	0.576023
hsa-miR-141-3p	0.00315927	0.0388405	-1.56978
hsa-miR-134-5p	0.00341614	0.0396652	0.6333
hsa-miR-6085	0.00341614	0.0396652	0.710399
hsa-miR-7106-5p	0.00341614	0.0396652	0.940591
hsa-miR-8087	0.0035781	0.0402678	1.12241
hsa-miR-6861-5p	0.00359648	0.0402678	1.07551
hsa-miR-6087	0.00369137	0.040605	0.624185
hsa-miR-4299	0.00430139	0.0464995	1.0328
hsa-miR-1181	0.00463856	0.0492946	-0.907978

## Sheet: Suppl.table 5C
Supplementary table 5C: Significantly differentially expressed miRNAs from week 0 to week 25 in both treatment arms, regardless of treatment response.
	Bevacizumab arm		Chemotherapy arm
miRNAs	BH corr p-value	Fold change	BH corr p-value	Fold change
hsa-miR-99a-5p	0.0259959	2.84585	0.000102181	2.65265
hsa-miR-100-5p	0.0259959	2.67566	0.000464749	2.36054
hsa-miR-125b-5p	0.0122108	2.71973	0.000102181	2.54113
hsa-miR-125b-2-3p	0.0115578	1.92629	2.62403e-05	2.51404
hsa-miR-134-5p	0.0396652	0.6333	0.000322815	0.974147
hsa-miR-139-3p	0.0142845	0.815061	2.62403e-05	1.39224
hsa-miR-145-5p	0.0338133	1.81567	4.55995e-05	2.05069
hsa-miR-183-3p	0.00691374	-3.13479	0.00903243	-1.79236
hsa-miR-187-5p	0.00613908	2.18736	3.55747e-05	3.61615
hsa-miR-195-3p	0.00252464	2.08724	4.55995e-05	2.31849
hsa-miR-328-5p	6.20726e-05	1.78737	9.20797e-07	2.16748
hsa-miR-371b-5p	0.0172294	1.28833	0.000380036	1.11675
hsa-miR-548q	0.0142354	1.24064	4.55995e-05	2.31576
hsa-miR-564	0.0306158	0.685482	9.74626e-05	1.10837
hsa-miR-572	0.00576479	1.36177	0.000453334	1.33488
hsa-miR-638	0.00551118	1.20724	2.9763e-05	1.37828
hsa-miR-939-5p	0.0038191	1.15247	0.00171788	1.02015
hsa-miR-940	0.0178895	0.888214	0.000509433	0.828665
hsa-miR-1202	0.000942318	1.40017	3.792e-05	1.58045
hsa-miR-1207-5p	0.026548	0.710403	8.90855e-05	1.18558
hsa-miR-1227-5p	0.00551118	1.35123	8.47287e-05	1.41321
hsa-miR-1268b	0.00635295	1.05375	0.00298447	1.00961
hsa-miR-1915-3p	0.0115578	0.887791	4.56191e-05	0.966135
hsa-miR-2861	0.00551118	1.16632	2.58735e-05	1.3816
hsa-miR-3135b	0.00668862	0.957239	0.00171788	0.785013
hsa-miR-3196	0.0115578	0.624946	0.00121528	0.672436
hsa-miR-3960	0.0115578	0.774501	0.000519055	0.911073
hsa-miR-4299	0.0464995	1.0328	3.55747e-05	1.31941
hsa-miR-4324	0.0147619	3.11754	9.84033e-05	3.34533
hsa-miR-4634	0.000336321	1.60865	8.72972e-06	1.66205
hsa-miR-4655-3p	0.00200963	2.77696	2.62403e-05	4.01418
hsa-miR-4665-5p	0.0238103	2.02507	0.0135691	2.48576
hsa-miR-4687-3p	0.000942318	1.58479	3.55747e-05	1.695
hsa-miR-4741	0.000733328	1.3021	0.000519055	1.22353
hsa-miR-4787-3p	0.0338133	0.73663	0.00599488	0.865049
hsa-miR-4787-5p	0.0178895	0.96369	0.00326429	0.813312
hsa-miR-5001-5p	0.0240331	0.96328	0.00160752	0.824891
hsa-miR-6068	0.00332232	1.45615	8.90855e-05	1.44732
hsa-miR-6085	0.0396652	0.710399	9.84033e-05	0.907804
hsa-miR-6087	0.040605	0.624185	0.000573549	0.947285
hsa-miR-6089	0.00551118	0.797953	0.000712813	0.893173
hsa-miR-6125	0.0115578	0.9509	9.74626e-05	0.978057
hsa-miR-6738-5p	0.0338133	0.576023	0.00116773	0.949883
hsa-miR-6749-5p	0.000942318	1.3747	3.55747e-05	1.49611
hsa-miR-6786-5p	0.0138128	0.754926	3.792e-05	1.21903
hsa-miR-6790-5p	0.00047791	1.44184	9.34908e-05	1.92704
hsa-miR-6800-5p	0.00908936	0.907742	0.000394765	1.05326
hsa-miR-6858-5p	0.0115578	0.726203	0.00171788	0.812108
hsa-miR-6861-5p	0.0402678	1.07551	0.00400551	1.55255
hsa-miR-6869-5p	0.0115578	1.13819	0.000974206	1.0715
hsa-miR-7106-5p	0.0396652	0.940591	0.00693015	1.62853
hsa-miR-7704	0.0138128	0.956103	0.000195875	0.99402
hsa-miR-8069	0.00199816	0.831142	9.74626e-05	0.805047
hsa-miR-8087	0.0402678	1.12241	0.00110684	2.64296

## Sheet: Suppl. table 6 
Supplementary table 6: Correlations between proliferation score and significantly differentially expressed miRNAs between week 0 and week 25 in bevacizumab-responding patients
	Week 0			Week 12			Week 25			Across all time points
miRNA	correlation	p-value	Bonferroni corrected p-value	correlation	p-value	Bonferroni corrected p-value	correlation	p-value	Bonferroni corrected p-value	correlation	p-value	Bonferroni corrected p-value
hsa-miR-145-5p	-0.527656	2.79989e-08	1.65194e-06	-0.192191	0.125087	1	-0.339901	0.00232944	0.137437	-0.50493	6.23107e-17	3.67633e-15
hsa-miR-99a-5p	-0.478076	7.33484e-07	4.32755e-05	-0.0866637	0.492435	1	-0.125988	0.271715	1	-0.436363	1.41036e-12	8.32113e-11
hsa-miR-4324	-0.472805	1.00789e-06	5.94653e-05	-0.104727	0.406403	1	-0.165188	0.148373	1	-0.451917	1.75847e-13	1.03749e-11
hsa-miR-125b-2-3p	-0.47097	1.12438e-06	6.63386e-05	-0.135649	0.281299	1	-0.0984709	0.391048	1	-0.454533	1.22609e-13	7.23392e-12
hsa-miR-4465	0.460248	2.10431e-06	0.000124154	0.626401	2.38971e-08	1.40993e-06	0.268157	0.0176101	1	0.514497	0	0
hsa-miR-1181	0.459116	2.24553e-06	0.000132486	0.177261	0.157772	1	0.0848369	0.460213	1	0.340608	6.23905e-08	3.68104e-06
hsa-miR-100-5p	-0.454538	2.91307e-06	0.000171871	-0.0692129	0.5838	1	-0.122381	0.285787	1	-0.411625	3.13099e-11	1.84729e-09
hsa-miR-125b-5p	-0.451316	3.49067e-06	0.00020595	-0.105215	0.404206	1	-0.137704	0.229258	1	-0.435452	1.58821e-12	9.37044e-11
hsa-miR-548q	-0.302183	0.00262773	0.155036	-0.0938977	0.456886	1	-0.213696	0.0602987	1	-0.372763	2.50856e-09	1.48005e-07
hsa-miR-139-3p	-0.290365	0.00391264	0.230846	-0.32385	0.00849745	0.50135	-0.236948	0.0367321	1	-0.420934	1.00437e-11	5.92579e-10
hsa-miR-6869-5p	-0.290019	0.00395755	0.233495	-0.190978	0.127533	1	-0.0998803	0.38427	1	-0.409536	4.02201e-11	2.37298e-09
hsa-miR-6085	-0.260667	0.00991618	0.585055	-0.0905856	0.472985	1	-0.043597	0.704686	1	-0.368445	3.9441e-09	2.32702e-07
hsa-miR-195-3p	-0.259285	0.0103301	0.609475	-0.520826	8.67906e-06	0.000512065	-0.261796	0.0205947	1	-0.431328	2.70607e-12	1.59658e-10
hsa-miR-6089	-0.257206	0.0109814	0.647903	-0.0991355	0.432052	1	-0.10979	0.338629	1	-0.381136	1.02335e-09	6.03779e-08
hsa-miR-4634	-0.254287	0.0119564	0.705428	-0.221117	0.0767111	1	-0.134129	0.241691	1	-0.474442	7.10477e-15	4.19181e-13
hsa-miR-2861	-0.229723	0.0236024	1	-0.249149	0.0453484	1	-0.277722	0.0138238	0.815605	-0.467494	1.96049e-14	1.15669e-12
hsa-miR-1227-5p	-0.173559	0.0891078	1	-0.29914	0.0154924	0.914051	-0.30442	0.0067324	0.397212	-0.453087	1.497e-13	8.83229e-12
hsa-miR-6068	-0.188526	0.0644121	1	-0.276416	0.0258191	1	-0.242419	0.0324823	1	-0.452351	1.65678e-13	9.77502e-12
hsa-miR-638	-0.185233	0.0693035	1	-0.257261	0.0385631	1	-0.254677	0.024438	1	-0.445605	4.14588e-13	2.44607e-11
hsa-miR-6749-5p	-0.239845	0.0179704	1	-0.164971	0.189099	1	-0.0897585	0.434505	1	-0.430465	3.02246e-12	1.78325e-10
hsa-miR-328-5p	-0.122393	0.23236	1	-0.16379	0.19233	1	-0.147268	0.198212	1	-0.426911	4.7504e-12	2.80274e-10
hsa-miR-1202	-0.211621	0.0374492	1	-0.144735	0.250013	1	-0.0965827	0.40024	1	-0.41779	1.4804e-11	8.73438e-10
hsa-miR-572	-0.139363	0.17338	1	-0.237985	0.056263	1	-0.209567	0.0655526	1	-0.406777	5.58338e-11	3.29419e-09
hsa-miR-4687-3p	-0.12994	0.2046	1	-0.174271	0.165014	1	-0.18527	0.104389	1	-0.402502	9.22716e-11	5.44403e-09
hsa-miR-7704	-0.179168	0.0790939	1	-0.165328	0.18813	1	-0.171943	0.132254	1	-0.386558	5.64836e-10	3.33253e-08
hsa-miR-6125	-0.145829	0.15408	1	-0.165431	0.187851	1	-0.199053	0.0806132	1	-0.38318	8.18944e-10	4.83177e-08
hsa-miR-6800-5p	-0.201704	0.0475671	1	-0.144942	0.24933	1	-0.134816	0.239268	1	-0.374531	2.08032e-09	1.22739e-07
hsa-miR-1915-3p	-0.105446	0.303984	1	-0.156633	0.212757	1	-0.23276	0.0402914	1	-0.365941	5.11225e-09	3.01623e-07
hsa-miR-8069	-0.191827	0.0597945	1	-0.124276	0.323971	1	-0.0454575	0.692701	1	-0.362072	7.59933e-09	4.48361e-07
hsa-miR-371b-5p	-0.081276	0.428705	1	-0.215581	0.0845837	1	-0.194435	0.0880449	1	-0.358234	1.12023e-08	6.60935e-07
hsa-miR-940	-0.240174	0.017809	1	-0.0894661	0.478494	1	-0.151465	0.185584	1	-0.351782	2.12627e-08	1.2545e-06
hsa-miR-939-5p	-0.119433	0.243935	1	-0.199979	0.110227	1	-0.0607823	0.597057	1	-0.347028	3.37865e-08	1.9934e-06
hsa-miR-4655-3p	-0.157648	0.123028	1	-0.0165094	0.896148	1	-0.0791702	0.49082	1	-0.343672	4.66378e-08	2.75163e-06
hsa-miR-4741	-0.0816583	0.42653	1	-0.144428	0.251028	1	-0.0539692	0.638862	1	-0.343208	4.87493e-08	2.87621e-06
hsa-miR-183-3p	0.075248	0.46384	1	0.338513	0.00581269	0.342949	0.180485	0.113814	1	0.342992	4.97647e-08	2.93612e-06
hsa-miR-3960	-0.194628	0.0560914	1	-0.0697755	0.580738	1	-0.0516761	0.653199	1	-0.330884	1.53895e-07	9.0798e-06
hsa-miR-5001-5p	-0.0926069	0.366956	1	-0.133255	0.289956	1	-0.159507	0.163035	1	-0.318071	4.82543e-07	2.847e-05
hsa-miR-3135b	-0.118404	0.248052	1	-0.202775	0.105237	1	-0.165607	0.147334	1	-0.316266	5.6446e-07	3.33031e-05
hsa-miR-1207-5p	-0.0609833	0.552925	1	-0.024427	0.846846	1	-0.187883	0.0995056	1	-0.312865	7.56313e-07	4.46225e-05
hsa-miR-6786-5p	-0.0329812	0.748435	1	-0.0165301	0.896018	1	-0.200011	0.079137	1	-0.303747	1.6281e-06	9.60577e-05
hsa-miR-6790-5p	-0.0712662	0.487887	1	-0.140617	0.263886	1	-0.213069	0.0610732	1	-0.300135	2.19036e-06	0.000129231
hsa-miR-4787-5p	-0.0696512	0.497825	1	-0.132378	0.29317	1	-0.137116	0.231272	1	-0.297651	2.67985e-06	0.000158111
hsa-miR-187-5p	-0.121071	0.237483	1	-0.0136336	0.914162	1	-0.103245	0.368377	1	-0.297203	2.77867e-06	0.000163942
hsa-miR-1268b	-0.0400689	0.696778	1	-0.122747	0.330002	1	-0.061392	0.593376	1	-0.295702	3.13534e-06	0.000184985
hsa-miR-4449	0.0962871	0.348138	1	0.293166	0.0177855	1	0.168394	0.140549	1	0.292336	4.10046e-06	0.000241927
hsa-miR-3196	-0.138063	0.177463	1	-0.0281336	0.823953	1	0.0149401	0.896705	1	-0.279351	1.11871e-05	0.000660036
hsa-miR-141-3p	-0.0909413	0.375675	1	0.296315	0.0165432	0.976047	0.193111	0.0902723	1	0.257847	5.29399e-05	0.00312346
hsa-miR-6858-5p	-0.0676758	0.510124	1	-0.0619021	0.624235	1	-0.0139948	0.903208	1	-0.25453	6.65043e-05	0.00392375
hsa-miR-134-5p	0.048978	0.633782	1	0.00940185	0.940747	1	-0.163553	0.15249	1	-0.248977	9.67662e-05	0.00570921
hsa-miR-4299	-0.0782327	0.446249	1	-0.025881	0.837849	1	-0.0743886	0.517455	1	-0.242693	0.000146414	0.00863843
hsa-miR-6087	0.0577428	0.574254	1	-0.0708362	0.574986	1	-0.135665	0.236294	1	-0.237972	0.00019844	0.011708
hsa-miR-4665-5p	-0.054005	0.599322	1	-0.0858309	0.496619	1	-0.0262814	0.819333	1	-0.237744	0.000201348	0.0118795
hsa-miR-8087	-0.129222	0.207134	1	0.084182	0.504956	1	-0.0432332	0.707038	1	-0.226296	0.000410252	0.0242049

[truncated: 3 more sheets: Suppl.table 7,  Suppl.table 8 , Suppl. table 9]
